# Supplementary material for: The impact of Parkinson’s disease-associated gut microbiota on the transcriptome in Drosophila
Source: Microbiol Spectr. 2023 Sep 27;11(5):e00176-23. doi: 10.1128/spectrum.00176-23 (PMC10581176; doi:10.1128/spectrum.00176-23)
Supplement: Supplemental file 2 — Table S1. [file spectrum.00176-23-s0002.xlsx]

## Sheet: Sheet1
Table S1. Primer sequences used for RT-qPCR analysis in this study.
Gene	Forward Primer	Reverse Primer
park	ATTTGCCGGTAAGGAACTAAGC	AAGTGGCCGACTGGATTTTCT
mul1	GCTATTGGTGAACTGGAGTTGGA	AGCTTGAGTATCGTCGTTGTCTT
TH	CGAGGACGAGATTTTGTTGGC	TTGAGGCGGACCACCAAAG
Jon25Bi	GTCCAGCAGGTTCATCCCAA	CGTGGGCGATGATAGAACCA
Jon25Bii	GCACTCGGACTACAACACCA	ATCAGGTGCCAGAAGTCCAC
Jon99Cii	CATCGTGGGTCTGCTCTTCA	AGTGGTGGTGCTGGATGATG
Jon99Ciii	CACCGGATACCTGGACTGGA	AGACATCTGAATCCCATCCCAAA
Jon99Fi	CGGAGTGACCTCCTTCGTTT	GACTGCAGACAGAGTGTTCT
Jon65Ai	ATTGTGTCCTTCGGCTCCTC	TAAGATCACACTTTCAGGAGGTTG
θTry	GTCTCGGTTCCACGCTCTAC	TCGTCCAGCTTCAGTATGCC
Phae2	TGTCCAGGTCTCCTCGTTCA	ATAATAAGCACGTGATACTGCAATC
δTry	GTCCTCGTCGGTGTTGTCTC	GCTAATAACCCAGGAGCGGA
γTry	GTCCTCGTCGGTGTTGTCTC	GCTAATAACCCAGGAGCGGA
βTry	GGTGTCTATGCCGATGTTGC	TGCACTCGAACAGTCATTACCA
Rp49	GCCCAAGGGTATCGACAACA	ACCTCCAGCTCGCGCACGTT
CG15629	GGGATTGTGAGTTCAGGCCA	GCCGCTCGAATGCAAATGAA
Ugt37D1	GTGCCGAACGCGTATTGTTT	TGCATGTGTATTGCTCGTCT
Ugt37B1	ACTCTGCCCAGCTATGAGGA	TCGGGTTGCTCCTTGACTTG
Ugt37A2	TCTGGGTAATGCCACGGATG	TCCCACTTCCAGATCACCCT
Ugt37A3	CACTTTGGAGGAGAAGCCGT	GATTCCCTAGCGGTCATCGG
ple	AAGTCTGAATCTGTTTAGGGAACA	ATGAGATTCACTTCTTCTCACCCA
Faa	TCGCTCATCACACAGTCACC	GTCTTACCACCCGGAAGCTC
Hpd	CGTGTAAGATCGACGGAACGA	TCAGTATAGCTGGTCATTATCACTC
hgo	CTTCGTTTTGCCGGACTTGG	ACGGTGTGATTTTGCTTGGC
GstZ2	AGAACTCACGACGAAAAGCA	ACGATTTGTTTAGCATCTGCCC
