# Supplementary material for: The impact of Parkinson’s disease-associated gut microbiota on the transcriptome in Drosophila
Source: Microbiol Spectr. 2023 Sep 27;11(5):e00176-23. doi: 10.1128/spectrum.00176-23 (PMC10581176; doi:10.1128/spectrum.00176-23)
Supplement: Supplemental file 3 — Table S2. [file spectrum.00176-23-s0003.xlsx]

## Sheet: Sheet1
Table S2. List of genes differentially expressed between groups. Groups include control Drosophila (CTRL), Parkinson's Drosophila (PD), control Drosophila without FMT from Parkinson's Drosophila (CWOFP), control Drosophila with FMT from Parkinson's Drosophila (CWFP), Parkinson's Drosophila with FMT from control Drosophila (PWFC), Parkinson's Drosophila without FMT from control Drosophila (PWOFC),…
PD vs CTRL										CWFP vs CWOFP										PWOFC vs PWFC										PWOFC vs CWOFP										FMT-PD vs FMT-CTRL
Flybase gene id	Symbol gene id	baseMean	log2FoldChange	lfcSE	stat	pvalue	padj			Flybase gene id	Symbol gene id	baseMean	log2FoldChange	lfcSE	stat	pvalue	padj			Flybase gene id	Symbol gene id	baseMean	log2FoldChange	lfcSE	stat	pvalue	padj			Flybase gene id	Symbol gene id	baseMean	log2FoldChange	lfcSE	stat	pvalue	padj			Flybase gene id	Symbol gene id	baseMean	log2FoldChange	lfcSE	stat	pvalue	padj
FBgn0030439	CG12716	281.594	-9.20329	0.883756	-10.4138	2.14421e-25	4.35202e-22	Down		FBgn0052266	CG32266	113.347	-7.79979	1.4749	-5.28835	1.23425e-07	0.000177518	Down		FBgn0031621	Elba3	53.6916	-3.38582	0.886456	-3.81951	0.000133719	0.0193002	Down		FBgn0038819	Cpr92F	18.3355	-7.60052	1.65361	-4.59631	4.30043e-06	0.000469351	Down		FBgn0031701	TotM	755.82	-3.77285	0.502848	-7.50297	6.23881e-14	2.91699e-12	Down
FBgn0038011	CG4066	280.659	-9.19667	0.920737	-9.98838	1.7136e-23	2.60852e-20	Down		FBgn0028544	Vajk3	390.636	-6.5149	1.25221	-5.20272	1.96391e-07	0.000258925	Down		FBgn0038484	CG5246	170.557	-1.84358	0.431261	-4.27486	1.91262e-05	0.00388201	Down		FBgn0052266	CG32266	116.178	-7.43131	1.81082	-4.10384	4.06356e-05	0.00227743	Down		FBgn0052368	CG32368	111.15	-3.6843	0.373315	-9.86913	5.66562e-23	9.93372e-21	Down
FBgn0032788	CG13084	1875.32	-8.78669	0.841449	-10.4423	1.58857e-25	3.86912e-22	Down		FBgn0032538	Vajk2	252.367	-6.13901	1.21334	-5.05962	4.20104e-07	0.000511266	Down		FBgn0000565	MsrA	2239.94	-1.37646	0.383089	-3.59306	0.00032682	0.0382467	Down		FBgn0004782	Ccp84Ab	18.7703	-6.66044	1.62513	-4.09841	4.16001e-05	0.00231617	Down		FBgn0053926	CG33926	448.773	-3.64083	0.402799	-9.03884	1.58345e-19	1.65202e-17	Down
FBgn0000356	Cp16	4452.4	-8.60116	1.13508	-7.57759	3.52041e-14	1.1282e-11	Down		FBgn0035281	Cpr62Bc	91.5306	-4.94717	1.12787	-4.38631	1.15291e-05	0.00628973	Down		FBgn0037684	Srr	376.962	-1.08381	0.296515	-3.65517	0.000257015	0.0317965	Down		FBgn0037129	CG14565	91.546	-6.21676	2.03274	-3.05832	0.00222584	0.0310122	Down		FBgn0044812	TotC	1719.71	-2.92876	0.356223	-8.22171	2.00623e-16	1.31226e-14	Down
FBgn0000357	Cp18	9946.07	-8.44259	1.32056	-6.39321	1.62436e-10	2.9972e-08	Down		FBgn0032638	SPH93	261.07	-3.55655	0.763307	-4.6594	3.17139e-06	0.00250873	Down		FBgn0038717	CG17751	592.829	-1.05582	0.281905	-3.74531	0.000180172	0.0241282	Down		FBgn0037124	CG14568	49.6234	-6.1752	1.95018	-3.16649	0.00154293	0.0253338	Down		FBgn0039666	Diedel	49.4382	-2.63742	0.433881	-6.07869	1.2117e-09	2.92475e-08	Down
FBgn0052644	Mur11Da	284.456	-7.79101	1.31497	-5.92485	3.12584e-09	4.22961e-07	Down		FBgn0035667	Jon65Ai	1880.75	1.32182	0.347034	3.80891	0.00013958	0.0460061	Up		FBgn0041711	yellow-e	151.772	1.01004	0.251344	4.01855	5.85573e-05	0.0096286	Up		FBgn0028544	Vajk3	401.012	-5.9969	1.57651	-3.80392	0.000142424	0.00541909	Down		FBgn0028396	TotA	4177.51	-2.4798	0.328227	-7.55514	4.18395e-14	2.0083e-12	Down
FBgn0014464	Cp7Fa	2089.72	-7.73295	0.873991	-8.84786	8.92118e-19	5.71801e-16	Down		FBgn0039778	Jon99Fi	4071.91	1.3785	0.331432	4.15923	3.19324e-05	0.014911	Up		FBgn0002868	MtnA	5204.94	1.0101	0.191365	5.27838	1.30328e-07	5.29051e-05	Up		FBgn0032538	Vajk2	258.943	-5.77562	1.44545	-3.99572	6.44973e-05	0.00315935	Down		FBgn0051683	CG31683	23.1216	-2.33073	0.574596	-4.05629	4.98574e-05	0.000449892	Down
FBgn0051926	CG31926	372.82	-7.59785	0.976683	-7.77924	7.29635e-15	2.86629e-12	Down		FBgn0004003	wbl	274.41	1.38307	0.333125	4.1518	3.2987e-05	0.014911	Up		FBgn0034394	CG15096	2609.11	1.04482	0.191728	5.44949	5.0514e-08	2.26268e-05	Up		FBgn0036597	CG4962	27.0336	-5.28957	1.30305	-4.05938	4.92028e-05	0.00257219	Down		FBgn0036716	CG13728	11.7436	-2.15435	0.841416	-2.56039	0.0104556	0.0343727	Down
FBgn0000358	Cp19	9776.45	-7.53001	1.19437	-6.30458	2.88986e-10	4.82091e-08	Down		FBgn0035620	Alp9	1611.53	1.39747	0.361996	3.86046	0.000113172	0.0406931	Up		FBgn0030968	CG7322	1185.56	1.04733	0.186042	5.62953	1.80699e-08	1.02056e-05	Up		FBgn0250833	CG34461	12.3256	-4.50582	1.58282	-2.8467	0.00441748	0.0458019	Down		FBgn0034317	CG14499	29.8425	-1.86729	0.468301	-3.98737	6.6809e-05	0.000581252	Down
FBgn0041252	Femcoat	850.406	-7.46925	0.978744	-7.63147	2.32099e-14	7.63921e-12	Down		FBgn0030756	CG9903	96.8804	1.48514	0.379714	3.91119	9.18423e-05	0.0345961	Up		FBgn0028532	CG7968	853.22	1.04838	0.238165	4.4019	1.07307e-05	0.00244547	Up		FBgn0263216	CG43386	22.7393	-4.40285	1.39365	-3.15923	0.00158186	0.0258489	Down		FBgn0264439	lncRNA:CR43857	53.2067	-1.65688	0.453754	-3.65149	0.000260721	0.00177527	Down
FBgn0029696	CG15571	183.601	-6.77095	1.78123	-3.80128	0.000143952	0.00318158	Down		FBgn0034291	CG5770	469.629	1.49189	0.393587	3.79049	0.000150351	0.0485449	Up		FBgn0035484	CG11594	1571.35	1.05621	0.232393	4.54493	5.49527e-06	0.00139968	Up		FBgn0015032	Cyp4c3	37.0672	-4.36341	1.10878	-3.93532	8.30847e-05	0.00377418	Down		FBgn0262794	CG43175	18.0313	-1.57615	0.609334	-2.58667	0.00969073	0.0324584	Down
FBgn0037429	Osi19	15.6998	-6.50869	1.42581	-4.56489	4.99754e-06	0.00028176	Down		FBgn0032387	CG16965	348.903	1.50768	0.345861	4.35921	1.30535e-05	0.006884	Up		FBgn0032945	CG8665	748.952	1.08312	0.265523	4.07921	4.51897e-05	0.00772386	Up		FBgn0039435	TwdlP	29.4095	-4.34751	1.15491	-3.76437	0.000166972	0.00614634	Down		FBgn0044810	TotX	244.712	-1.55554	0.264641	-5.87794	4.15402e-09	9.20007e-08	Down
FBgn0032789	CG13083	2114.8	-6.25806	1.30061	-4.81162	1.4971e-06	0.000102425	Down		FBgn0002869	MtnB	548.902	1.53194	0.384964	3.97945	6.90752e-05	0.0266546	Up		FBgn0038257	smp-30	1190.55	1.08714	0.272888	3.98384	6.78108e-05	0.0108748	Up		FBgn0002564	Lsp1gamma	101.578	-4.28918	1.45311	-2.95173	0.00315995	0.038097	Down		FBgn0263660	lncRNA:CR43651	44.2246	-1.41074	0.439312	-3.21125	0.00132159	0.00654266	Down
FBgn0029697	CG15570	4506.43	-5.04772	1.76515	-2.85966	0.00424099	0.0258509	Down		FBgn0039154	Npc2f	451.19	1.55994	0.351543	4.4374	9.10527e-06	0.00554056	Up		FBgn0031520	CG8837	412.497	1.08801	0.183356	5.93386	2.95891e-09	2.13534e-06	Up		FBgn0035281	Cpr62Bc	95.3717	-4.26103	1.33362	-3.1951	0.00139785	0.0238421	Down		FBgn0266951	lncRNA:CR45402	23.9956	-1.25297	0.486359	-2.57622	0.00998868	0.0332359	Down
FBgn0266649	lncRNA:CR45156	88.2179	-4.89566	0.473117	-10.3477	4.28809e-25	7.46005e-22	Down		FBgn0036767	CG16775	707.235	1.57133	0.411871	3.81511	0.000136124	0.0458216	Up		FBgn0053511	CG33511	101.607	1.09787	0.304376	3.60696	0.000309807	0.0365854	Up		FBgn0036601	CG13063	23.6174	-4.2091	1.40797	-2.98947	0.00279458	0.0355572	Down		FBgn0266457	lncRNA:CR45082	36.7274	-1.21836	0.378167	-3.22175	0.0012741	0.00635991	Down
FBgn0002563	Lsp1beta	721.993	-4.6965	0.755525	-6.2162	5.09334e-10	7.75333e-08	Down		FBgn0035619	Alp10	1766.08	1.59733	0.338978	4.71221	2.45049e-06	0.00204049	Up		FBgn0262357	CG43055	377.254	1.09971	0.281375	3.90833	9.29352e-05	0.0140375	Up		FBgn0030539	CG1368	79.4493	-3.59387	0.872349	-4.11977	3.79256e-05	0.00217452	Down		FBgn0037562	Nazo	68.0236	-1.21191	0.333004	-3.63933	0.000273347	0.00184137	Down
FBgn0000360	Cp38	35617.5	-4.60436	1.70254	-2.7044	0.00684283	0.0346619	Down		FBgn0011555	thetaTry	1471.21	1.63957	0.33346	4.91684	8.79518e-07	0.000869678	Up		FBgn0036321	CG14120	3067.7	1.10525	0.204637	5.40106	6.62493e-08	2.86859e-05	Up		FBgn0053302	Cpr31A	30.2998	-3.54502	1.24368	-2.85042	0.00436612	0.0455998	Down		FBgn0053532	lectin-37Da	460.338	-1.21118	0.193165	-6.27016	3.60675e-10	9.62614e-09	Down
FBgn0032523	CG16956	53.8703	-4.31545	0.549843	-7.84852	4.20988e-15	1.70893e-12	Down		FBgn0004431	LysX	642.439	1.6621	0.336459	4.93997	7.81343e-07	0.000869678	Up		FBgn0031307	MFS3	122.633	1.11417	0.268421	4.15084	3.31251e-05	0.0060605	Up		FBgn0004577	Pxd	45.4748	-3.48083	1.04005	-3.34677	0.000817578	0.0173076	Down		FBgn0032311	CG12517	202.519	-1.20619	0.211455	-5.70424	1.16863e-08	2.35668e-07	Down
FBgn0037396	CG11459	545.725	-4.22465	1.33348	-3.16814	0.00153418	0.0137445	Down		FBgn0262007	CG42825	11757.3	1.66935	0.417491	3.99854	6.37334e-05	0.0252081	Up		FBgn0035933	CG13309	1133.57	1.1186	0.250328	4.46854	7.87554e-06	0.00193025	Up		FBgn0036588	CG13068	35.5859	-3.40777	0.978008	-3.4844	0.000493242	0.0122738	Down		FBgn0004431	LysX	52.4967	-1.19617	0.319323	-3.74596	0.000179707	0.00132372	Down
FBgn0032126	CG13113	334.097	-4.21838	0.283057	-14.903	3.15278e-50	3.83946e-46	Down		FBgn0002571	Mal-A3	563.459	1.70031	0.44177	3.84886	0.000118669	0.0408144	Up		FBgn0035926	Acbp5	371.582	1.12955	0.22907	4.93101	8.18069e-07	0.000265668	Up		FBgn0028573	prc	70.1306	-3.38859	0.940498	-3.60298	0.000314593	0.00918735	Down		FBgn0029965	Ir7b	45.6199	-1.17905	0.445886	-2.64429	0.00818633	0.0284616	Down
FBgn0032638	SPH93	438.491	-4.20954	1.36684	-3.07975	0.00207174	0.0166094	Down		FBgn0033826	CG4734	1178.42	1.72513	0.426751	4.04247	5.28905e-05	0.0224512	Up		FBgn0034292	CG5767	4546.6	1.13912	0.264062	4.31384	1.60443e-05	0.00341666	Up		FBgn0036109	Cpr67Fa2	11.8438	-3.3823	1.18948	-2.84351	0.00446199	0.0461097	Down		FBgn0267704	lncRNA:flam	28.4442	-1.13373	0.438821	-2.58358	0.00977794	0.0326466	Down
FBgn0028514	CG4793	18.3039	-4.18031	1.51168	-2.76534	0.00568641	0.0312214	Down		FBgn0028945	CG7631	121.128	1.74125	0.419382	4.15193	3.29683e-05	0.014911	Up		FBgn0259237	CG42335	271.528	1.14793	0.320496	3.58173	0.00034132	0.039587	Up		FBgn0046875	Obp83g	21.5817	-3.38194	1.06415	-3.17806	0.00148265	0.0248572	Down		FBgn0035312	CG15820	270.787	-1.12981	0.255227	-4.42668	9.56942e-06	0.000108151	Down
FBgn0037405	CG1077	905.5	-4.1341	1.10172	-3.7524	0.000175148	0.00360297	Down		FBgn0039342	CG5107	1403.46	1.74449	0.385565	4.52451	6.05362e-06	0.0041641	Up		FBgn0054026	CG34026	570.166	1.16678	0.256066	4.55656	5.19986e-06	0.00135092	Up		FBgn0040843	CG15213	40.9739	-3.31425	0.791682	-4.18634	2.83494e-05	0.00173671	Down		FBgn0265316	lncRNA:CR44289	135.029	-1.11226	0.258194	-4.30783	1.64864e-05	0.000175189	Down
FBgn0004425	LysB	612.394	-4.05881	0.934709	-4.34233	1.40979e-05	0.000622045	Down		FBgn0051463	CG31463	117.256	1.79795	0.371899	4.83452	1.33467e-06	0.0012421	Up		FBgn0051446	CG31446	322.156	1.17566	0.200821	5.85428	4.79075e-09	3.25662e-06	Up		FBgn0038180	Cht5	211.972	-3.26108	1.14181	-2.85607	0.0042892	0.0451109	Down		FBgn0052010	CR32010	43.4452	-1.05739	0.37834	-2.79482	0.00519288	0.0199194	Down
FBgn0035697	CG10163	345.295	-4.04882	0.764552	-5.29568	1.18577e-07	1.06178e-05	Down		FBgn0030777	CG9672	1073.46	1.81375	0.449177	4.03793	5.3925e-05	0.0224512	Up		FBgn0038973	Pebp1	6966.49	1.18063	0.330862	3.56834	0.000359246	0.0412974	Up		FBgn0036607	CG13059	74.2779	-3.1601	1.02578	-3.08068	0.00206526	0.0296756	Down		FBgn0033979	Cyp6a19	5170.24	-1.00564	0.331183	-3.03652	0.00239327	0.0106046	Down
FBgn0037996	CG4830	18.2218	-3.73462	0.763826	-4.88936	1.01166e-06	7.28996e-05	Down		FBgn0031533	CG2772	184.874	1.8414	0.441164	4.17396	2.99345e-05	0.014911	Up		FBgn0039154	Npc2f	570.919	1.20353	0.231406	5.20094	1.98284e-07	7.80517e-05	Up		FBgn0034011	CG8160	11.4919	-3.10828	1.10005	-2.82558	0.00471949	0.0476734	Down		FBgn0037003	CG18281	176.952	1.00073	0.188187	5.31776	1.0505e-07	1.78967e-06	Up
FBgn0025390	Mur2B	1940.88	-3.62249	0.820363	-4.41572	1.00672e-05	0.000481326	Down		FBgn0033792	CG13325	114.247	1.86143	0.464416	4.0081	6.12086e-05	0.0248303	Up		FBgn0010357	betaTry	33140.9	1.22736	0.296251	4.14298	3.42822e-05	0.00618508	Up		FBgn0031470	CG18557	77.8054	-2.97368	0.658565	-4.5154	6.31966e-06	0.00062354	Down		FBgn0051451	lncRNA:CR31451	234.749	1.00089	0.1943	5.15125	2.58754e-07	4.17179e-06	Up
FBgn0041709	yellow-g	3636.2	-3.60033	1.38385	-2.60168	0.00927679	0.0423436	Down		FBgn0034318	CG14500	574.581	1.99321	0.489766	4.06973	4.70671e-05	0.0206847	Up		FBgn0025709	CNT2	582.138	1.22809	0.263119	4.66743	3.04993e-06	0.000808542	Up		FBgn0039316	CG11893	274.821	-2.77335	0.946899	-2.92888	0.00340189	0.0398576	Down		FBgn0038652	CG7720	1023.33	1.00137	0.142089	7.04745	1.82227e-12	6.74613e-11	Up
FBgn0038914	fit	929.106	-3.50341	0.361386	-9.69436	3.1862e-22	2.98473e-19	Down		FBgn0033294	Mal-A4	810.791	2.00901	0.453637	4.42866	9.48186e-06	0.00555602	Up		FBgn0085227	CG34198	136.126	1.23348	0.349974	3.52449	0.000424304	0.0475147	Up		FBgn0264564	asRNA:CR43936	11.7565	-2.74582	0.937614	-2.92852	0.00340577	0.0398576	Down		FBgn0033274	CG14757	1211.66	1.00226	0.119729	8.37108	5.70916e-17	4.09503e-15	Up
FBgn0051928	CG31928	635.516	-3.49612	1.11615	-3.13231	0.00173436	0.0148949	Down		FBgn0035006	CG4563	239.525	2.16854	0.34445	6.29566	3.06103e-10	1.21072e-06	Up		FBgn0053306	CG33306	711.074	1.2346	0.35216	3.50578	0.000455276	0.0496978	Up		FBgn0262104	CG42857	151.834	-2.72668	0.547741	-4.97804	6.42298e-07	0.000107993	Down		FBgn0052183	Ccn	62.6411	1.00268	0.297845	3.36645	0.000761434	0.00422335	Up
FBgn0036382	CG13737	62.4902	-3.22405	0.400255	-8.05497	7.94972e-16	3.58562e-13	Down		FBgn0033999	CG8093	848.132	2.26858	0.50716	4.4731	7.7094e-06	0.0050821	Up		FBgn0259210	prom	73.9409	1.24527	0.335798	3.70839	0.000208584	0.0268268	Up		FBgn0053468	CG33468	60.3301	-2.66239	0.729771	-3.64826	0.000264024	0.00831642	Down		FBgn0036665	CG13024	193.96	1.00288	0.188389	5.32347	1.01807e-07	1.74365e-06	Up
FBgn0036715	Cad74A	559.733	-3.2034	0.772532	-4.14663	3.37411e-05	0.00119447	Down		FBgn0003358	Jon99Ci	769.943	2.30201	0.499239	4.61103	4.00674e-06	0.0030186	Up		FBgn0033733	CG8834	4452.09	1.24991	0.287473	4.34791	1.37438e-05	0.00307814	Up		FBgn0033725	Cpr49Ac	12.433	-2.65392	0.888492	-2.98699	0.00281737	0.0356724	Down		FBgn0050148	CG30148	73.0982	1.00349	0.283005	3.54586	0.000391337	0.00246519	Up
FBgn0036023	CG18179	719.111	-3.09752	0.667119	-4.64313	3.43172e-06	0.00020486	Down		FBgn0043575	PGRP-SC2	2121.43	2.38118	0.382497	6.22535	4.80472e-10	1.52031e-06	Up		FBgn0263235	Phae2	834.889	1.29703	0.348429	3.72251	0.000197252	0.0258819	Up		FBgn0266394	lncRNA:CR45034	9.48481	-2.58833	0.921024	-2.81027	0.00494993	0.0490733	Down		FBgn0265541	CR44391	435.737	1.00383	0.184036	5.45453	4.91012e-08	8.91875e-07	Up
FBgn0040514	CG17169	45.0542	-3.09236	0.616069	-5.0195	5.18074e-07	4.12359e-05	Down		FBgn0053306	CG33306	600.555	2.49844	0.311834	8.01208	1.12784e-15	1.78435e-11	Up		FBgn0053346	CG33346	816.044	1.32067	0.352485	3.74675	0.000179144	0.0241282	Up		FBgn0030588	CG9521	86.0355	-2.58124	0.920422	-2.80441	0.00504089	0.0496422	Down		FBgn0038294	Mf	17480.5	1.00387	0.113224	8.86623	7.56663e-19	6.87202e-17	Up
FBgn0052774	Muc4B	872.714	-3.05775	0.972134	-3.1454	0.00165861	0.0145	Down		FBgn0028533	CG7953	4895.68	2.53273	0.650793	3.89175	9.95235e-05	0.0366177	Up		FBgn0037396	CG11459	208.283	1.35191	0.242755	5.56904	2.56153e-08	1.38643e-05	Up		FBgn0032914	CG14397	70.8892	-2.5708	0.68933	-3.72941	0.000191928	0.00680649	Down		FBgn0030367	Cyp311a1	166.619	1.00445	0.240749	4.17219	3.01681e-05	0.000291386	Up
FBgn0039472	CG17192	3069.69	-3.02205	0.947526	-3.18942	0.00142561	0.0131225	Down		FBgn0039768	CG15533	596.767	2.65814	0.430412	6.1758	6.58292e-10	1.73581e-06	Up		FBgn0003249	Rh3	519.71	1.39819	0.380533	3.6743	0.000238499	0.0297894	Up		FBgn0036469	CG18649	49.5239	-2.56851	0.83937	-3.06004	0.00221304	0.0308685	Down		FBgn0037698	CG16779	189.501	1.0045	0.194952	5.15256	2.56957e-07	4.15336e-06	Up
FBgn0050025	CG30025	505.361	-2.99901	0.333502	-8.99248	2.41723e-19	1.63539e-16	Down		FBgn0036024	CG18180	2582.46	2.68684	0.489088	5.49357	3.93894e-08	6.92421e-05	Up		FBgn0032387	CG16965	506.029	1.40599	0.220957	6.3632	1.97593e-10	1.60421e-07	Up		FBgn0030357	Sclp	1348.96	-2.55438	0.82499	-3.09625	0.00195983	0.0288626	Down		FBgn0047095	CG33939	57.8599	1.00532	0.307041	3.27423	0.0010595	0.00550403	Up
FBgn0004427	LysD	666.437	-2.9228	0.700026	-4.17527	2.97631e-05	0.00109255	Down		FBgn0028920	CG8997	6257.68	2.69802	0.587664	4.59109	4.40935e-06	0.00317093	Up		FBgn0051041	CG31041	1165.85	1.42213	0.354337	4.01349	5.98276e-05	0.0097145	Up		FBgn0262140	CG42866	9.38648	-2.55257	0.811054	-3.14723	0.00164825	0.0264614	Down		FBgn0086677	jeb	75.6989	1.00605	0.299261	3.36179	0.000774399	0.00427834	Up
FBgn0265918	lncRNA:CR44707	19.8317	-2.88996	0.660864	-4.373	1.22551e-05	0.000554803	Down		FBgn0028534	CG7916	1683.67	2.76895	0.511205	5.41652	6.07707e-08	9.61454e-05	Up		FBgn0040959	Peritrophin-15a	360.699	1.44567	0.26374	5.48141	4.21955e-08	1.95757e-05	Up		FBgn0085452	CG34423	54.6259	-2.49983	0.601016	-4.15934	3.19168e-05	0.00189099	Down		FBgn0039495	CG5909	110.221	1.00664	0.270507	3.72132	0.000198186	0.00142721	Up
FBgn0032809	CG13078	158.918	-2.88372	0.776344	-3.71449	0.000203613	0.00401881	Down		FBgn0035607	CG4835	29.6533	2.96908	0.672725	4.41352	1.01705e-05	0.00574669	Up		FBgn0250836	Acbp3	1776.54	1.46243	0.203852	7.17399	7.28423e-13	7.88518e-10	Up		FBgn0265424	lncRNA:TS14	10.0668	-2.468	0.800001	-3.085	0.00203553	0.0295097	Down		FBgn0069973	CG40485	124.957	1.00706	0.217497	4.63023	3.65264e-06	4.67183e-05	Up
FBgn0038214	CG9616	58.9699	-2.8824	0.589468	-4.88984	1.00918e-06	7.28996e-05	Down		FBgn0036996	mag	622.559	3.15835	0.668573	4.72401	2.31237e-06	0.00203245	Up		FBgn0040256	Ugt35C1	318.914	1.47749	0.341365	4.32819	1.50342e-05	0.0032549	Up		FBgn0030899	Hesr	31.5513	-2.42467	0.513658	-4.7204	2.35384e-06	0.000296231	Down		FBgn0029851	CG14445	103.144	1.00746	0.245888	4.09724	4.18101e-05	0.000388667	Up
FBgn0034783	CG9825	214.527	-2.82647	0.293128	-9.64243	5.29212e-22	4.2965e-19	Down		FBgn0032069	LManVI	3784.7	3.16839	0.404843	7.8262	5.02821e-15	3.97757e-11	Up		FBgn0003250	Rh4	818.443	1.49029	0.402648	3.70123	0.000214556	0.0271463	Up		FBgn0035398	Cht7	80.401	-2.40383	0.759134	-3.16655	0.0015426	0.0253338	Down		FBgn0051719	RluA-1	590.92	1.00818	0.143468	7.02722	2.10683e-12	7.70917e-11	Up
FBgn0031654	Jon25Bii	3176.38	-2.82079	0.292148	-9.65536	4.66525e-22	4.0581e-19	Down		FBgn0032068	LManV	1673.15	3.24786	0.548218	5.92441	3.13428e-09	7.08392e-06	Up		FBgn0261714	Cpn	147.318	1.52852	0.43071	3.54884	0.000386938	0.0440906	Up		FBgn0053093	CG33093	34.1392	-2.38427	0.608397	-3.91894	8.89409e-05	0.00395215	Down		FBgn0014863	Mlp84B	10390.4	1.00828	0.111844	9.01509	1.96716e-19	2.01898e-17	Up
FBgn0036361	CG10154	78.8521	-2.80366	0.995368	-2.81671	0.00485184	0.0280825	Down		FBgn0031653	Jon25Biii	2893.41	3.31876	0.587872	5.64537	1.64823e-08	3.25958e-05	Up		FBgn0036024	CG18180	14795.7	1.53121	0.323326	4.73581	2.18187e-06	0.000621111	Up		FBgn0038017	CG4115	167.569	-2.35204	0.7736	-3.04039	0.00236273	0.032128	Down		FBgn0036997	CG5955	340.885	1.00888	0.185542	5.43749	5.40375e-08	9.73137e-07	Up
FBgn0051015	PH4alphaPV	433.417	-2.79949	0.244109	-11.4682	1.90603e-30	1.16058e-26	Down		FBgn0032066	LManIII	844.286	3.45704	0.701679	4.92681	8.35832e-07	0.000869678	Up		FBgn0002869	MtnB	242.613	1.57262	0.410016	3.8355	0.000125307	0.0182892	Up		FBgn0267127	lncRNA:CR45567	24.7631	-2.33634	0.571939	-4.08495	4.4086e-05	0.00239527	Down		FBgn0039474	CG6283	197.573	1.0089	0.286473	3.5218	0.000428624	0.00265242	Up
FBgn0014076	Vm32E	3013.97	-2.75443	0.323723	-8.5086	1.76049e-17	9.74509e-15	Down		FBgn0031654	Jon25Bii	523.363	4.02318	0.968054	4.15595	3.2394e-05	0.014911	Up		FBgn0032839	AANATL3	74.5847	1.59588	0.423542	3.76793	0.000164605	0.0229916	Up		FBgn0010041	GstD5	140.039	-2.27231	0.656285	-3.46238	0.000535427	0.0130623	Down		FBgn0051769	CG31769	765.992	1.00975	0.13611	7.41866	1.18309e-13	5.22213e-12	Up
FBgn0029966	Ir7c	368.09	-2.70733	0.81635	-3.31638	0.000911904	0.0102209	Down		FBgn0020506	Amyrel	81.8493	4.55956	1.02267	4.4585	8.25355e-06	0.00522318	Up		FBgn0024289	Sodh-1	3008.17	1.60222	0.275712	5.81121	6.20222e-09	3.83652e-06	Up		FBgn0263314	CG43400	49.5423	-2.23859	0.496116	-4.51223	6.41481e-06	0.00062354	Down		FBgn0031465	CG3123	28.547	1.00979	0.417669	2.41767	0.0156204	0.0472541	Up
FBgn0010358	deltaTry	91.0386	-2.6884	0.480313	-5.59718	2.17868e-08	2.57592e-06	Down		FBgn0036023	CG18179	90.396	4.70107	0.667215	7.04581	1.84383e-12	9.72377e-09	Up		FBgn0033294	Mal-A4	749.514	1.61538	0.193029	8.36855	5.8331e-17	1.8943e-13	Up		FBgn0035856	CG13679	62.394	-2.23187	0.599732	-3.72145	0.000198081	0.00696192	Down		FBti0020410	NA	64.1292	1.00997	0.314842	3.20787	0.00133722	0.00661225	Up
FBgn0039470	CG6296	537.207	-2.66881	0.33283	-8.01854	1.07008e-15	4.65408e-13	Down		FBgn0032067	LManIV	16.2457	5.02622	1.30385	3.8549	0.000115775	0.040704	Up		FBgn0034318	CG14500	803.857	1.63223	0.183164	8.91132	5.04296e-19	2.1836e-15	Up		FBgn0052198	CG32198	278.634	-2.21872	0.505607	-4.38823	1.14275e-05	0.000955546	Down		FBgn0264308	CG43778	93.8014	1.01014	0.244988	4.12324	3.73583e-05	0.000352475	Up
FBgn0000427	2023-12-01	16994.2	-2.6517	0.651017	-4.07316	4.63786e-05	0.00149532	Down												FBgn0011693	Pdh	307.262	1.6492	0.385002	4.28361	1.83883e-05	0.0037915	Up		FBgn0261860	CG42789	120.845	-2.18524	0.402823	-5.42481	5.80159e-08	1.44367e-05	Down		FBgn0037238	CG1090	93.4476	1.01042	0.305256	3.31009	0.000932672	0.00499112	Up
FBgn0265315	lncRNA:CR44288	14.8746	-2.62813	0.638901	-4.11352	3.89666e-05	0.00131281	Down												FBgn0030777	CG9672	1153.3	1.66572	0.241186	6.90635	4.97265e-12	4.96883e-09	Up		FBgn0031976	CG7367	13.2052	-2.16886	0.693459	-3.12759	0.00176244	0.0273886	Down		FBgn0034045	CG8249	343.765	1.01049	0.165809	6.09432	1.09907e-09	2.68583e-08	Up
FBgn0052751	CG32751	23.812	-2.62371	0.53465	-4.90734	9.23185e-07	6.74623e-05	Down												FBgn0042206	GstD10	92.2518	1.66836	0.346194	4.81914	1.44176e-06	0.000435544	Up		FBgn0262146	MtnE	181.195	-2.16295	0.39746	-5.44194	5.27036e-08	1.33824e-05	Down		FBgn0051374	sals	1454.23	1.01063	0.11326	8.92304	4.53672e-19	4.30613e-17	Up
FBgn0050031	CG30031	323.719	-2.61699	0.360706	-7.25521	4.01053e-13	1.11001e-10	Down												FBgn0035189	CG9119	1708.8	1.71186	0.215317	7.95042	1.85883e-15	3.44945e-12	Up		FBgn0083990	lncRNA:sphinx	14.8305	-2.1496	0.671177	-3.20274	0.00136128	0.023426	Down		FBgn0265597	rad	37.9067	1.01113	0.370914	2.72606	0.0064095	0.0235968	Up
FBgn0030829	CG12998	34.143	-2.50992	0.450711	-5.56881	2.56482e-08	2.94664e-06	Down												FBgn0043005	prt	33.0809	1.72802	0.474449	3.64216	0.00027036	0.0328223	Up		FBgn0267709	CG46042	16.6392	-2.12591	0.737426	-2.88288	0.00394058	0.043159	Down		FBgn0031700	CG14022	297.099	1.0114	0.170139	5.94454	2.7723e-09	6.34013e-08	Up
FBgn0265316	lncRNA:CR44289	67.374	-2.50019	0.93657	-2.66951	0.00759614	0.0370319	Down												FBgn0036833	CG3819	2690.27	1.7375	0.346463	5.01495	5.30469e-07	0.000176687	Up		FBgn0262150	CG42876	13.7078	-2.11109	0.736324	-2.86707	0.00414296	0.0444401	Down		FBgn0032682	grnd	151.899	1.01176	0.201241	5.02761	4.96642e-07	7.6552e-06	Up
FBgn0031001	CG7884	28.8093	-2.38783	0.567108	-4.21053	2.54775e-05	0.000966557	Down												FBgn0028534	CG7916	1862.58	1.75424	0.341176	5.14174	2.72212e-07	9.82232e-05	Up		FBgn0266769	lncRNA:CR45234	23.3811	-2.07572	0.696064	-2.98209	0.00286289	0.0359436	Down		FBgn0024289	Sodh-1	5525.6	1.01243	0.155228	6.5222	6.92831e-11	2.05217e-09	Up
FBgn0003983	Vm34Ca	21141	-2.36394	0.261512	-9.0395	1.57388e-19	1.12745e-16	Down												FBgn0033792	CG13325	310.704	1.76413	0.502468	3.51092	0.000446559	0.0491953	Up		FBgn0039520	Gr98a	67.427	-2.04647	0.475165	-4.30686	1.65589e-05	0.00124864	Down		FBgn0260943	Rbp6	485.131	1.01384	0.156276	6.48753	8.72549e-11	2.52639e-09	Up
FBgn0010359	gammaTry	79.1644	-2.36186	0.484262	-4.87723	1.07588e-06	7.66203e-05	Down												FBgn0035176	CG13905	1078.86	1.84626	0.272889	6.76562	1.32741e-11	1.23165e-08	Up		FBgn0266258	lncRNA:CR44953	95.2004	-2.04156	0.452115	-4.51558	6.3143e-06	0.00062354	Down		FBti0019633	NA	35.1109	1.01438	0.390909	2.59494	0.00946083	0.0318235	Up
FBgn0028948	CG15253	26.9437	-2.34308	0.489784	-4.78391	1.71918e-06	0.000113784	Down												FBgn0038098	CG7381	1863.88	1.86796	0.360794	5.17734	2.25071e-07	8.35334e-05	Up		FBgn0002856	Acp26Ab	909.033	-2.03463	0.459466	-4.42825	9.49995e-06	0.000832383	Down		FBgn0260964	Vmat	610.326	1.01543	0.13574	7.4807	7.39269e-14	3.41851e-12	Up
FBgn0020906	Jon25Bi	3329.64	-2.23637	0.302399	-7.39543	1.40953e-13	4.18664e-11	Down												FBgn0035607	CG4835	75.5836	1.88183	0.397286	4.7367	2.17225e-06	0.000621111	Up		FBgn0033926	Arc1	30388	-2.02528	0.67218	-3.01301	0.00258671	0.0339135	Down		FBgn0033983	ADPS	341.326	1.01711	0.155804	6.52811	6.66056e-11	1.98778e-09	Up
FBgn0038973	Pebp1	5531.19	-2.20282	0.221976	-9.92371	3.28314e-23	3.9982e-20	Down												FBgn0000078	Amy-d	4413.79	1.89448	0.341868	5.54154	2.9982e-08	1.49795e-05	Up		FBgn0039784	CG9698	14.5131	-2.00007	0.683432	-2.92651	0.00342791	0.039972	Down		FBgn0033936	Achl	63.0236	1.01711	0.318716	3.19127	0.0014165	0.00690423	Up
FBgn0086265	psd	1515.36	-2.20024	0.25591	-8.59772	8.13133e-18	4.7154e-15	Down												FBgn0039475	CG6277	702.062	1.89615	0.208104	9.11155	8.12131e-20	5.27479e-16	Up		FBgn0034076	Jhedup	195.274	-1.95669	0.499471	-3.91752	8.94658e-05	0.00395268	Down		FBgn0033520	Prx2540-1	188.318	1.018	0.24318	4.18621	2.83653e-05	0.000276512	Up
FBgn0035282	CNMa	127.398	-2.19818	0.270007	-8.14121	3.91352e-16	1.83303e-13	Down												FBgn0261675	Npc1b	2476.31	1.92188	0.397554	4.83427	1.33637e-06	0.000413321	Up		FBgn0034636	twz	105.864	-1.9273	0.472542	-4.07859	4.53104e-05	0.00243073	Down		FBgn0085256	CG34227	110.806	1.018	0.267332	3.80802	0.000140084	0.00107915	Up
FBgn0003174	pwn	118.145	-2.19591	0.438677	-5.00575	5.56459e-07	4.40036e-05	Down												FBgn0022355	Tsf1	18304.8	1.92198	0.408437	4.7057	2.52999e-06	0.00069728	Up		FBgn0262622	lncRNA:CR43146	164.553	-1.90194	0.336396	-5.65386	1.56888e-08	4.76097e-06	Down		FBgn0261788	Ank2	942.981	1.01865	0.138485	7.35562	1.90045e-13	8.10515e-12	Up
FBgn0031756	CG13992	502.529	-2.13527	0.199467	-10.7048	9.65972e-27	2.9409e-23	Down												FBgn0000079	Amy-p	14638.5	1.93313	0.349702	5.52793	3.24032e-08	1.55895e-05	Up		FBgn0030824	CG5070	97.8158	-1.89512	0.427556	-4.43246	9.31629e-06	0.000829449	Down		FBgn0038660	Sgsh	100.479	1.01972	0.258405	3.94621	7.93985e-05	0.00067135	Up
FBgn0085362	Vml	5377.19	-2.13432	0.295117	-7.23211	4.75532e-13	1.2869e-10	Down												FBgn0035006	CG4563	501.891	1.98188	0.561573	3.52917	0.00041687	0.0470881	Up		FBgn0085202	CG34173	20.7638	-1.8714	0.572605	-3.26822	0.00108227	0.020038	Down		FBgn0039358	CG5028	9857.72	1.0199	0.110431	9.23567	2.56663e-20	2.84221e-18	Up
FBgn0015586	Acp76A	477.874	-2.11816	0.340716	-6.21678	5.07445e-10	7.75333e-08	Down												FBgn0033999	CG8093	714.512	1.99475	0.384933	5.18205	2.19458e-07	8.35334e-05	Up		FBgn0032381	Mal-B1	1385.05	-1.86812	0.155804	-11.9902	3.9998e-33	2.48828e-29	Down		FBgn0030976	CG7378	1980.73	1.02085	0.131981	7.73482	1.03548e-14	5.42404e-13	Up
FBgn0031900	CG13786	16.0053	-2.09305	0.562415	-3.72154	0.000198008	0.00394654	Down												FBgn0040653	IM4	1376.17	1.99491	0.552814	3.60864	0.000307807	0.0365854	Up		FBgn0038139	PK2-R2	43.5071	-1.86124	0.541708	-3.43588	0.000590629	0.0140241	Down		FBgn0010352	Nc73EF	15075.2	1.0234	0.103538	9.88433	4.8683e-23	8.65597e-21	Up
FBgn0266412	lncRNA:CR45052	16.7686	-2.0857	0.620235	-3.36275	0.000771692	0.00929542	Down												FBgn0036831	CG6839	1528.3	2.00856	0.424268	4.73418	2.19947e-06	0.000621111	Up		FBgn0032271	CG7329	105.488	-1.86046	0.561103	-3.31571	0.00091411	0.0183257	Down		FBgn0001235	hth	659.263	1.0248	0.150369	6.81527	9.40864e-12	3.1127e-10	Up
FBgn0053530	Acp53C14c	60.8428	-2.05686	0.413292	-4.97678	6.46523e-07	5.04702e-05	Down												FBgn0034647	pirk	686.206	2.015	0.252102	7.99278	1.31927e-15	2.85623e-12	Up		FBgn0063496	GstE4	95.0065	-1.85587	0.409784	-4.52889	5.92937e-06	0.000599783	Down		FBgn0028699	Rh50	866.942	1.02539	0.116479	8.80329	1.32859e-18	1.17288e-16	Up
FBgn0004047	Yp3	115856	-2.0566	0.258728	-7.94888	1.88203e-15	7.90322e-13	Down												FBgn0028920	CG8997	5842.52	2.12449	0.271938	7.81241	5.61043e-15	9.10994e-12	Up		FBgn0038846	CG5697	388.237	-1.84481	0.532708	-3.46308	0.000534021	0.0130607	Down		FBgn0032192	CG5731	62.5424	1.02574	0.341353	3.00493	0.00265645	0.0115318	Up
FBgn0259970	Sfp70A4	21.3005	-2.04322	0.486268	-4.20183	2.64763e-05	0.00099515	Down												FBgn0032835	CG16772	1434.72	2.13759	0.402147	5.31543	1.06403e-07	4.45865e-05	Up		FBgn0263586	lncRNA:CR43611	15.7193	-1.8445	0.600357	-3.07234	0.00212389	0.0301178	Down		FBgn0000179	bi	32.7598	1.0266	0.414759	2.47518	0.0133169	0.0417153	Up
FBgn0039944	CG17162	29.5471	-1.97313	0.720777	-2.7375	0.00619075	0.0326837	Down												FBgn0042201	Nplp3	688.898	2.21373	0.363428	6.09124	1.12037e-09	8.56092e-07	Up		FBgn0262898	lncRNA:CR43253	21.9837	-1.83539	0.547758	-3.35073	0.000806001	0.0171717	Down		FBgn0031424	VGlut	95.6444	1.02663	0.313356	3.27625	0.00105194	0.00547614	Up
FBgn0264562	Hr4	135.942	-1.95948	0.326768	-5.99656	2.01547e-09	2.92196e-07	Down												FBgn0033826	CG4734	2002.81	2.25034	0.296343	7.59373	3.10834e-14	3.67067e-11	Up		FBgn0085256	CG34227	167.852	-1.83299	0.366115	-5.00661	5.53979e-07	9.70789e-05	Down		FBgn0036727	SecCl	381.383	1.02722	0.161633	6.35525	2.08093e-10	5.73574e-09	Up
FBgn0085356	CG34327	86.8657	-1.95324	0.305818	-6.38692	1.69261e-10	3.03127e-08	Down												FBgn0028533	CG7953	4552.5	2.34239	0.282118	8.30288	1.01621e-16	2.64012e-13	Up		FBgn0261861	lncRNA:CR42790	43.5679	-1.83016	0.577274	-3.17035	0.00152253	0.0252242	Down		FBgn0036145	CG7607	61.1913	1.02739	0.311635	3.29677	0.000978053	0.00518779	Up
FBgn0031970	CG7227	43.414	-1.95261	0.360686	-5.41361	6.17673e-08	6.21655e-06	Down												FBgn0036023	CG18179	1030.71	2.46206	0.319372	7.70907	1.26739e-14	1.82926e-11	Up		FBgn0051496	CG31496	184.976	-1.82497	0.433847	-4.20649	2.59363e-05	0.00165698	Down		FBgn0039342	CG5107	1862.1	1.02794	0.134831	7.62391	2.46108e-14	1.22801e-12	Up
FBgn0003980	Vm26Ab	15066.6	-1.94938	0.231731	-8.41226	4.02179e-17	2.12945e-14	Down												FBgn0051148	Gba1a	812.68	2.46344	0.321708	7.65738	1.89765e-14	2.46504e-11	Up		FBgn0034974	CG16786	71.002	-1.81179	0.629206	-2.87949	0.00398322	0.0433589	Down		FBgn0039620	wat	1147.34	1.02813	0.141854	7.2478	4.23591e-13	1.74752e-11	Up
FBgn0032082	CG18088	82.366	-1.94877	0.507549	-3.83958	0.000123245	0.00287922	Down												FBgn0044810	TotX	153.714	2.53454	0.68218	3.71536	0.000202914	0.0263586	Up		FBgn0086348	se	91.9871	-1.80546	0.504116	-3.58144	0.000341707	0.00970369	Down		FBgn0264753	Rgk1	347.51	1.02932	0.424991	2.42198	0.0154361	0.0468202	Up
FBgn0038247	Cad88C	67.1969	-1.94478	0.364226	-5.33949	9.3207e-08	8.86777e-06	Down												FBgn0039768	CG15533	665.79	2.55967	0.280636	9.12097	7.44573e-20	5.27479e-16	Up		FBgn0054040	CG34040	55.3622	-1.79813	0.51469	-3.49362	0.000476528	0.0119295	Down		FBgn0036698	CG7724	121.316	1.02968	0.216001	4.76699	1.87e-06	2.54385e-05	Up
FBgn0031034	CG14205	621.891	-1.90455	0.345344	-5.51493	3.48919e-08	3.83055e-06	Down												FBgn0020506	Amyrel	30.46	3.58153	0.804628	4.45116	8.54077e-06	0.00205453	Up		FBgn0038350	AOX4	23.0227	-1.78798	0.551859	-3.23993	0.0011956	0.021373	Down		FBgn0000422	Ddc	658.522	1.02972	0.140637	7.32187	2.44532e-13	1.03243e-11	Up
FBgn0028945	CG7631	258.149	-1.88338	0.226092	-8.33014	8.07466e-17	4.09722e-14	Down												FBgn0034712	Alp8	76.3874	6.30938	0.936225	6.73917	1.5929e-11	1.37945e-08	Up		FBgn0040837	CG8620	332.956	-1.76481	0.451007	-3.91304	9.11396e-05	0.00396489	Down		FBgn0029105	alpha-Catr	45.8505	1.02984	0.354429	2.90564	0.00366504	0.0150463	Up
FBgn0001180	hb	1035.81	-1.88094	0.310659	-6.05469	1.40687e-09	2.08937e-07	Down												FBgn0034710	Alp7	57.0542	6.45892	1.16286	5.55435	2.78646e-08	1.44784e-05	Up		FBgn0266588	lncRNA:CR45113	44.4123	-1.76313	0.603705	-2.92051	0.00349461	0.0404935	Down		FBgn0039064	CG4467	93.0515	1.02986	0.254637	4.0444	5.24572e-05	0.000469855	Up
FBgn0003486	spo	156.715	-1.86802	0.292437	-6.38778	1.68307e-10	3.03127e-08	Down																						FBgn0040601	CG13643	26.4111	-1.75871	0.612641	-2.87071	0.00409554	0.0441566	Down		FBgn0086778	nAChRalpha7	179.75	1.02994	0.200002	5.14964	2.60991e-07	4.19714e-06	Up
FBgn0003046	Pcp	85.9051	-1.86136	0.37579	-4.9532	7.30047e-07	5.59152e-05	Down																						FBgn0015316	Try29F	66.6501	-1.75808	0.581755	-3.02203	0.00251083	0.0332884	Down		FBgn0053517	Dop2R	37.7183	1.03192	0.378423	2.72689	0.0063934	0.0235582	Up
FBgn0005391	Yp2	138851	-1.85912	0.225282	-8.25242	1.55223e-16	7.56122e-14	Down																						FBgn0262358	CG43056	19.4896	-1.74334	0.607101	-2.87158	0.0040842	0.0440725	Down		FBgn0263239	dar1	66.0544	1.03276	0.325877	3.16918	0.00152869	0.0073522	Up
FBgn0036750	CG6034	43.365	-1.85439	0.374325	-4.95395	7.27206e-07	5.59152e-05	Down																						FBgn0031472	CG2983	91.2381	-1.72479	0.506452	-3.40564	0.00066009	0.0152765	Down		FBgn0032857	CG10947	910.043	1.03369	0.12142	8.51332	1.69027e-17	1.28542e-15	Up
FBgn0002926	ndl	1099.31	-1.81712	0.27672	-6.56663	5.14663e-11	1.0623e-08	Down																						FBgn0011279	Obp69a	35.9634	-1.71087	0.467481	-3.65976	0.000252454	0.00813738	Down		FBgn0030244	CG2157	82.2319	1.03452	0.267913	3.8614	0.000112741	0.000903069	Up
FBgn0003979	Vm26Aa	29050.6	-1.80533	0.241707	-7.46909	8.07511e-14	2.45847e-11	Down																						FBgn0037974	CG12224	164.152	-1.69685	0.412124	-4.11734	3.83275e-05	0.00218748	Down		FBgn0034789	PIP5K59B	123.048	1.03474	0.271285	3.81421	0.000136617	0.00105872	Up
FBgn0039167	CG17786	64.0889	-1.79072	0.415427	-4.31054	1.62854e-05	0.000705777	Down																						FBgn0033135	Tsp42En	72.299	-1.69266	0.403338	-4.19663	2.70919e-05	0.00168539	Down		FBgn0035246	CG13928	265.623	1.03562	0.181081	5.71911	1.07086e-08	2.18041e-07	Up
FBgn0262531	CG43085	157.629	-1.78284	0.385869	-4.62032	3.83146e-06	0.000225408	Down																						FBgn0035176	CG13905	1065.24	-1.69178	0.335671	-5.03999	4.65558e-07	8.51834e-05	Down		FBgn0032221	Schip1	46.4425	1.03652	0.349593	2.96495	0.00302732	0.0128676	Up
FBgn0262624	Tmhs	481.492	-1.77901	0.230357	-7.72281	1.13795e-14	4.07588e-12	Down																						FBgn0262365	CG43063	41.4158	-1.69159	0.462163	-3.66015	0.000252065	0.00813738	Down		FBgn0036935	CG14186	91.1916	1.03754	0.281935	3.68009	0.000233156	0.00163157	Up
FBgn0033887	St4	205.762	-1.75793	0.323543	-5.43337	5.52985e-08	5.65903e-06	Down																						FBgn0011283	Obp28a	132.534	-1.68222	0.290073	-5.7993	6.65911e-09	2.24106e-06	Down		FBgn0037724	Fst	136.848	1.03911	0.244865	4.24362	2.19941e-05	0.000224767	Up
FBgn0030931	Xrcc2	24.5082	-1.75234	0.465476	-3.76462	0.000166803	0.00347986	Down																						FBgn0265899	lncRNA:CR44688	23.8908	-1.67832	0.598543	-2.80401	0.0050472	0.0496422	Down		FBgn0000024	Ace	362.995	1.03941	0.147668	7.03888	1.93787e-12	7.15312e-11	Up
FBgn0004649	yl	20410	-1.70977	0.302456	-5.65294	1.57728e-08	1.88315e-06	Down																						FBgn0036619	Cpr72Ec	35.763	-1.66684	0.516018	-3.23019	0.00123708	0.0218041	Down		FBgn0031918	CG6055	184.88	1.03954	0.201548	5.15781	2.49855e-07	4.05421e-06	Up
FBgn0002962	nos	2285.96	-1.67695	0.324785	-5.16325	2.42701e-07	2.02439e-05	Down																						FBgn0031729	CG12511	22.7786	-1.66401	0.49193	-3.38261	0.000717996	0.0160383	Down		FBgn0037107	CG7166	38.1143	1.04038	0.367537	2.83069	0.00464472	0.0182664	Up
FBgn0052645	CG32645	191.542	-1.66842	0.363696	-4.58739	4.48827e-06	0.000259043	Down																						FBgn0054051	CG34051	732.647	-1.65904	0.331781	-5.00042	5.72068e-07	9.75024e-05	Down		FBgn0011832	Ser12	234.634	1.04301	0.210177	4.96252	6.95833e-07	1.04449e-05	Up
FBgn0028944	Semp1	39.7232	-1.667	0.432602	-3.85344	0.000116471	0.00278115	Down																						FBgn0033697	Cyp6t3	80.5129	-1.65703	0.419326	-3.95166	7.76095e-05	0.00360771	Down		FBgn0031257	CG4133	37.3476	1.04302	0.387919	2.68875	0.00717192	0.0257138	Up
FBgn0259789	zld	1571.17	-1.65717	0.288447	-5.74516	9.18326e-09	1.1772e-06	Down																						FBgn0004431	LysX	208.988	-1.63859	0.32764	-5.00118	5.69799e-07	9.75024e-05	Down		FBgn0027654	jdp	333.416	1.04473	0.184642	5.65814	1.53018e-08	3.01829e-07	Up
FBgn0004428	LysE	90.0887	-1.64171	0.391157	-4.19705	2.70409e-05	0.00100705	Down																						FBgn0267458	lncRNA:CR45808	18.3607	-1.63456	0.580387	-2.81633	0.0048575	0.0485147	Down		FBgn0004595	pros	267.11	1.04501	0.185066	5.64666	1.63594e-08	3.22186e-07	Up
FBgn0284435	tyn	132.292	-1.6262	0.384273	-4.23189	2.31739e-05	0.000904525	Down																						FBgn0030223	CG2111	84.7571	-1.62947	0.463293	-3.51715	0.000436212	0.0113949	Down		FBgn0035287	CG13937	337.813	1.04523	0.171307	6.10152	1.05061e-09	2.59042e-08	Up
FBgn0029795	CG15773	81.9754	-1.62426	0.29278	-5.54771	2.89439e-08	3.29419e-06	Down																						FBgn0040256	Ugt35C1	369.633	-1.629	0.427678	-3.80895	0.000139561	0.00534281	Down		FBgn0029170	TwdlT	139.348	1.04555	0.257204	4.06507	4.80186e-05	0.000436734	Up
FBgn0261801	CG42747	92.4451	-1.61226	0.347583	-4.63849	3.50956e-06	0.000208485	Down																						FBgn0264338	lncRNA:CR43794	18.1872	-1.62545	0.573275	-2.83538	0.00457707	0.0466831	Down		FBgn0037993	dpr15	31.2456	1.04631	0.408808	2.55942	0.0104846	0.0344591	Up
FBgn0004650	fs(1)N	2300.87	-1.5954	0.254507	-6.26859	3.64329e-10	5.91573e-08	Down																						FBgn0052271	CG32271	26.5003	-1.6228	0.508256	-3.19287	0.00140865	0.0239105	Down		FBgn0264907	CG44098	523.214	1.0465	0.140467	7.45017	9.32187e-14	4.23307e-12	Up
FBgn0010097	gammaTub37C	975.585	-1.58387	0.296872	-5.33518	9.54478e-08	9.01057e-06	Down																						FBgn0052383	sphinx1	43.6535	-1.61944	0.567246	-2.85492	0.00430483	0.0451989	Down		FBgn0262719	CG43163	65.0392	1.04741	0.306812	3.41383	0.000640557	0.00364646	Up
FBgn0000158	bam	244.018	-1.57841	0.349098	-4.52139	6.14339e-06	0.000325279	Down																						FBgn0036937	Ir76b	26.9556	-1.60566	0.464651	-3.45563	0.000549017	0.0132638	Down		FBgn0028573	prc	54.7695	1.04807	0.409779	2.55764	0.0105386	0.0346067	Up
FBgn0003023	otu	5564.58	-1.57732	0.283156	-5.57051	2.53996e-08	2.94587e-06	Down																						FBgn0043533	Obp56f	384.209	-1.6054	0.380539	-4.21875	2.45659e-05	0.00160191	Down		FBgn0050296	RIC-3	1284.9	1.04854	0.120609	8.69373	3.50736e-18	2.87513e-16	Up
FBgn0028987	Spn28F	932.291	-1.57533	0.338101	-4.65936	3.17195e-06	0.000190286	Down																						FBgn0263997	CG43740	102.445	-1.60431	0.446963	-3.58936	0.000331491	0.00954093	Down		FBgn0283658	muc	12380.6	1.04871	0.107717	9.7358	2.12151e-22	3.39011e-20	Up
FBgn0265575	yin	5385.17	-1.56448	0.225186	-6.94751	3.71796e-12	9.05546e-10	Down																						FBgn0265873	lncRNA:CR44662	31.4579	-1.60111	0.55177	-2.90177	0.00371059	0.0418181	Down		FBgn0003499	sr	153.844	1.0495	0.263536	3.98239	6.82261e-05	0.000590731	Up
FBgn0031248	CG11912	563.12	-1.54354	0.339818	-4.54227	5.56516e-06	0.000303898	Down																						FBgn0040775	CG12158	47.1261	-1.59949	0.525504	-3.04373	0.00233666	0.0318559	Down		FBgn0004880	scrt	67.0933	1.05107	0.286055	3.67435	0.000238455	0.00166037	Up
FBgn0039972	Marf1	5092.64	-1.54258	0.320803	-4.80849	1.52074e-06	0.000102886	Down																						FBgn0026268	antdh	172.741	-1.59513	0.259876	-6.13806	8.35366e-10	4.15745e-07	Down		FBgn0032946	nrv3	1245.57	1.05111	0.145687	7.21486	5.39878e-13	2.17745e-11	Up
FBgn0034903	sona	605.948	-1.53778	0.406879	-3.77945	0.000157172	0.00337574	Down																						FBgn0039041	CG13838	41.749	-1.58413	0.448173	-3.53464	0.000408328	0.0109061	Down		FBgn0052170	CG32170	236.831	1.05212	0.209728	5.01659	5.25978e-07	8.06798e-06	Up
FBgn0040069	vanin-like	430.484	-1.53365	0.236361	-6.48862	8.6626e-11	1.7015e-08	Down																						FBgn0085474	CG34445	34.1409	-1.5813	0.482446	-3.27767	0.00104667	0.0197015	Down		FBgn0037090	Est-Q	748.964	1.05277	0.139088	7.56912	3.75758e-14	1.81746e-12	Up
FBgn0031961	CG7102	63.1485	-1.51891	0.322599	-4.70836	2.4972e-06	0.000156757	Down																						FBgn0263648	lncRNA:CR43639	24.5954	-1.58015	0.514428	-3.07167	0.00212867	0.0301178	Down		FBgn0030742	CG9919	50.768	1.05289	0.392023	2.68577	0.00723618	0.0259098	Up
FBgn0037624	CG8223	77.6178	-1.51805	0.41769	-3.6344	0.000278633	0.00486516	Down																						FBgn0263410	lncRNA:CR43456	59.1726	-1.57622	0.367019	-4.29465	1.74972e-05	0.00128755	Down		FBgn0028482	bdl	777.83	1.05327	0.143429	7.34347	2.0813e-13	8.84657e-12	Up
FBgn0263625	lncRNA:CR43634	18.4197	-1.51666	0.530548	-2.85866	0.00425437	0.0258509	Down																						FBgn0034196	CG15605	55.4906	-1.56694	0.372736	-4.2039	2.62357e-05	0.00165698	Down		FBgn0035490	CG1136	802.245	1.0538	0.120571	8.74011	2.32882e-18	1.98642e-16	Up
FBgn0035641	CG5568	628.698	-1.51662	0.322367	-4.70466	2.54293e-06	0.000157999	Down																						FBgn0036563	CG13075	284.086	-1.56386	0.296388	-5.27641	1.3174e-07	2.82605e-05	Down		FBgn0036066	CG14160	169.391	1.05506	0.212716	4.95996	7.05091e-07	1.05713e-05	Up
FBgn0051869	CG31869	965.434	-1.51596	0.240049	-6.31523	2.69768e-10	4.6271e-08	Down																						FBgn0266633	asRNA:CR45140	45.5461	-1.54995	0.532394	-2.91127	0.00359958	0.0409379	Down		FBgn0261565	Lmpt	5496.19	1.05624	0.104573	10.1005	5.49665e-24	1.05157e-21	Up
FBgn0003357	Jon99Ciii	38829	-1.5053	0.265495	-5.6698	1.42968e-08	1.74106e-06	Down																						FBgn0033893	CG18371	48.8922	-1.54529	0.364084	-4.24431	2.19269e-05	0.00147467	Down		FBgn0037387	CG1213	4077.78	1.05679	0.10804	9.78143	1.35282e-22	2.21793e-20	Up
FBgn0260780	wisp	5976.5	-1.50153	0.319639	-4.69759	2.63254e-06	0.000162737	Down																						FBgn0085327	CG34298	42.8771	-1.54204	0.51282	-3.00698	0.00263857	0.034376	Down		FBgn0034407	DptB	89.7634	1.05686	0.385961	2.73825	0.0061767	0.0228866	Up
FBgn0265523	Smr	2252.8	-1.50048	0.317377	-4.72774	2.2703e-06	0.000144752	Down																						FBgn0044810	TotX	94.4159	-1.533	0.508857	-3.01263	0.00258994	0.0339201	Down		FBgn0037015	cmpy	36.4138	1.05696	0.413376	2.55689	0.0105613	0.0346662	Up
FBgn0264384	lncRNA:CR43836	194.604	-1.48801	0.396111	-3.75654	0.000172277	0.00355592	Down																						FBgn0265373	CG44314	25.2264	-1.52658	0.536798	-2.84385	0.00445718	0.0460983	Down		FBgn0039844	CG1607	698.383	1.05728	0.136134	7.76648	8.06952e-15	4.3534e-13	Up
FBgn0017561	Ork1	1977.24	-1.47877	0.258631	-5.71769	1.07982e-08	1.34535e-06	Down																						FBgn0262882	CG43237	39.7349	-1.52356	0.455171	-3.34721	0.000816279	0.0173076	Down		FBgn0039024	Nepl15	738.28	1.05739	0.117097	9.03001	1.71662e-19	1.77628e-17	Up
FBgn0053508	ppk13	14.43	-1.4748	0.58113	-2.53782	0.0111545	0.0475294	Down																						FBgn0004174	Mst84Dc	354.243	-1.5227	0.291821	-5.21792	1.80942e-07	3.6311e-05	Down		FBgn0003710	tipE	75.9152	1.05756	0.266763	3.96441	7.35782e-05	0.000628877	Up
FBgn0005390	fs(1)M3	2151.81	-1.47344	0.256173	-5.75175	8.83267e-09	1.1443e-06	Down																						FBgn0037627	CG13318	244.543	-1.51869	0.327988	-4.63033	3.65088e-06	0.000412948	Down		FBgn0001216	Hsc70-1	2213.1	1.05774	0.108784	9.72326	2.39978e-22	3.78685e-20	Up
FBgn0041775	tral	29720.6	-1.47273	0.306167	-4.81024	1.50749e-06	0.00010256	Down																						FBgn0050090	CG30090	163.871	-1.51351	0.440686	-3.43444	0.000593786	0.0140722	Down		FBgn0001112	Gld	1244.32	1.05821	0.155882	6.7885	1.13305e-11	3.72819e-10	Up
FBgn0261675	Npc1b	1085.08	-1.4643	0.24517	-5.97259	2.33517e-09	3.3456e-07	Down																						FBgn0259231	CCKLR-17D1	28.7548	-1.50665	0.496488	-3.03461	0.00240846	0.0323914	Down		FBgn0029839	CG4660	99.0921	1.05893	0.25993	4.0739	4.62317e-05	0.00042292	Up
FBgn0036956	CG13813	26.7545	-1.46023	0.423506	-3.44795	0.000564863	0.00772043	Down																						FBgn0051867	CG31867	43.1711	-1.50659	0.420586	-3.58213	0.000340806	0.00970369	Down		FBgn0028879	CG15270	62.1516	1.06124	0.313268	3.38764	0.000704978	0.00396597	Up
FBgn0030170	CG2990	353.188	-1.45966	0.382	-3.82111	0.000132853	0.00299098	Down																						FBgn0040674	CG9445	50.9457	-1.50235	0.485741	-3.09291	0.00198203	0.0290464	Down		FBgn0034289	CG10910	460.871	1.06297	0.223534	4.75528	1.98173e-06	2.68138e-05	Up
FBgn0003028	ovo	2638.01	-1.45191	0.375731	-3.86423	0.00011144	0.00268735	Down																						FBgn0261502	CG42650	41.8015	-1.50208	0.496086	-3.02786	0.0024629	0.0328792	Down		FBgn0035293	CG5687	769.697	1.06437	0.155791	6.83205	8.37114e-12	2.78832e-10	Up
FBgn0283531	Duox	2014.71	-1.45111	0.324569	-4.47089	7.78954e-06	0.000395254	Down																						FBgn0085196	CG34167	61.2375	-1.49905	0.39354	-3.80915	0.000139446	0.00534281	Down		FBgn0263620	asRNA:CR43629	44.3067	1.06562	0.348827	3.05486	0.00225167	0.0101233	Up
FBgn0004666	sim	452.143	-1.45085	0.299641	-4.84196	1.28562e-06	9.1025e-05	Down																						FBgn0031542	CG15414	47.7621	-1.49873	0.425763	-3.52012	0.000431355	0.0113706	Down		FBgn0038130	CG8630	1561.02	1.06677	0.121065	8.8116	1.23371e-18	1.09679e-16	Up
FBgn0283440	solo	44.2434	-1.44237	0.448174	-3.21832	0.00128946	0.0123987	Down																						FBgn0025115	Acyp	39.795	-1.49461	0.458628	-3.25886	0.0011186	0.0204071	Down		FBgn0036364	CG14109	638.779	1.06706	0.150269	7.10098	1.23874e-12	4.72445e-11	Up
FBgn0039591	CG9988	43.2224	-1.44199	0.380976	-3.78498	0.00015372	0.00334286	Down																						FBgn0035279	Cpr62Ba	64.9158	-1.49093	0.430967	-3.4595	0.000541178	0.013151	Down		FBgn0038083	Ugt37A3	295.121	1.06711	0.232439	4.59093	4.41279e-06	5.54852e-05	Up
FBgn0030596	CG12398	383.792	-1.44141	0.270311	-5.3324	9.69253e-08	9.07966e-06	Down																						FBgn0036204	Tim13	46.0526	-1.48817	0.456571	-3.25944	0.00111631	0.0204071	Down		FBgn0037697	GstZ2	217.036	1.0689	0.175248	6.09934	1.06508e-09	2.61586e-08	Up
FBgn0003356	Jon99Cii	43094.8	-1.43694	0.252119	-5.69945	1.20196e-08	1.47854e-06	Down																						FBgn0031468	CG2975	89.1614	-1.48316	0.375083	-3.95422	7.67857e-05	0.00360516	Down		FBgn0267486	Ptp36E	467.555	1.06966	0.15026	7.11873	1.08926e-12	4.21803e-11	Up
FBgn0035743	Acbp6	135.88	-1.4356	0.425894	-3.3708	0.000749508	0.00910138	Down																						FBgn0262788	CG43169	56.6474	-1.48258	0.452976	-3.27299	0.00106416	0.0199531	Down		FBgn0259211	grh	384.203	1.07067	0.159857	6.69767	2.11775e-11	6.71722e-10	Up
FBgn0036977	CG5665	22.497	-1.4298	0.484042	-2.95387	0.00313814	0.0215667	Down																						FBgn0261614	CG42703	44.0522	-1.47859	0.454839	-3.25081	0.00115078	0.0207507	Down		FBgn0038926	CG13409	32.5138	1.07246	0.42595	2.51782	0.0118084	0.0378445	Up
FBgn0261987	Pxt	7625.19	-1.42054	0.280297	-5.068	4.02024e-07	3.22096e-05	Down																						FBgn0085328	CG34299	67.4078	-1.46835	0.372217	-3.94487	7.98436e-05	0.00367296	Down		FBgn0019928	Ser8	112.727	1.07249	0.307218	3.49098	0.000481255	0.00291384	Up
FBgn0029924	CG4586	962.627	-1.4165	0.286906	-4.93714	7.92751e-07	5.9094e-05	Down																						FBgn0038078	CG14391	95.4932	-1.45986	0.356789	-4.09166	4.28298e-05	0.00236839	Down		FBgn0029791	AdamTS-B	112.163	1.07258	0.233583	4.59184	4.39349e-06	5.52975e-05	Up
FBgn0000140	asp	1866.14	-1.41386	0.345825	-4.08836	4.34439e-05	0.0014222	Down																						FBgn0011281	Obp83a	313.036	-1.45881	0.248753	-5.86449	4.50525e-09	1.64866e-06	Down		FBgn0020299	stumps	460.666	1.0734	0.134627	7.97313	1.54701e-15	9.12592e-14	Up
FBgn0035694	CG13299	423.055	-1.41366	0.265672	-5.32107	1.03158e-07	9.37507e-06	Down																						FBgn0260996	CG42597	71.4292	-1.45545	0.37917	-3.83852	0.000123778	0.00492027	Down		FBgn0028400	Syt4	224.402	1.07456	0.185253	5.8005	6.61164e-09	1.41948e-07	Up
FBgn0085428	Nox	497.088	-1.40981	0.29903	-4.71462	2.42157e-06	0.000152797	Down																						FBgn0035439	CG14961	110.988	-1.45068	0.412723	-3.51489	0.000439929	0.0113949	Down		FBgn0010399	Nmdar1	65.7012	1.07731	0.308359	3.49368	0.000476404	0.00288863	Up
FBgn0087008	e(y)3	3483.95	-1.40533	0.321483	-4.37141	1.23448e-05	0.000556797	Down																						FBgn0053192	MtnD	206.63	-1.45025	0.250886	-5.78051	7.44746e-09	2.43845e-06	Down		FBgn0031935	CG13793	664.781	1.07818	0.136416	7.9036	2.70955e-15	1.57628e-13	Up
FBgn0264501	lncRNA:CR43900	20.4206	-1.40438	0.530556	-2.647	0.00812093	0.0386466	Down																						FBgn0034766	Obp59a	36.8033	-1.44912	0.437861	-3.30953	0.000934521	0.0185148	Down		FBgn0051313	CG31313	1256.52	1.0787	0.152043	7.09467	1.29664e-12	4.90084e-11	Up
FBgn0034052	CG8299	381.287	-1.40088	0.366421	-3.82314	0.000131762	0.002977	Down																						FBgn0040392	CG14050	54.9321	-1.43718	0.406023	-3.53966	0.000400646	0.0107664	Down		FBgn0033133	Tsp42Ek	45.6918	1.07946	0.339021	3.18406	0.00145227	0.00704048	Up
FBgn0038418	pad	375.985	-1.39978	0.283359	-4.93997	7.81357e-07	5.87369e-05	Down																						FBgn0040747	CG12853	158.292	-1.4337	0.422423	-3.394	0.000688799	0.0156103	Down		FBgn0026755	Ugt37B1	188.145	1.08004	0.218459	4.9439	7.65747e-07	1.1413e-05	Up
FBgn0016070	smg	11493.9	-1.39789	0.356068	-3.92591	8.64032e-05	0.00224354	Down																						FBgn0044812	TotC	317.434	-1.43129	0.36416	-3.93038	8.48125e-05	0.00382332	Down		FBgn0034135	Syn2	114.28	1.08026	0.226436	4.77072	1.8357e-06	2.50257e-05	Up
FBgn0000404	CycA	9898.53	-1.39049	0.309641	-4.49065	7.1006e-06	0.000364857	Down																						FBgn0037324	Orco	121.217	-1.42536	0.315884	-4.51227	6.41362e-06	0.00062354	Down		FBgn0040532	CG8369	406.615	1.0808	0.144567	7.47609	7.65664e-14	3.52764e-12	Up
FBgn0035642	CG18586	356.722	-1.37993	0.318143	-4.33746	1.44142e-05	0.000633703	Down																						FBgn0261996	CG42814	36.4493	-1.42362	0.458865	-3.10248	0.00191904	0.0287047	Down		FBgn0000037	mAChR-A	56.6887	1.08089	0.317091	3.40876	0.000652586	0.00370425	Up
FBgn0039709	Cad99C	617.914	-1.3779	0.269188	-5.11875	3.07569e-07	2.51381e-05	Down																						FBgn0035042	CG3640	544.67	-1.41307	0.343912	-4.10882	3.97685e-05	0.00224909	Down		FBgn0037165	CG11437	73.4649	1.0809	0.279418	3.86839	0.000109558	0.00088093	Up
FBgn0010300	brat	3041.61	-1.37692	0.327561	-4.20356	2.62747e-05	0.000990631	Down																						FBgn0261508	CG42656	79.8595	-1.40894	0.326729	-4.31226	1.61596e-05	0.00123349	Down		FBgn0004919	gol	241.929	1.08163	0.190715	5.67142	1.41623e-08	2.81994e-07	Up
FBgn0038098	CG7381	706.178	-1.37408	0.242591	-5.66417	1.4774e-08	1.78137e-06	Down																						FBgn0031109	Obp19a	94.7252	-1.40822	0.348767	-4.0377	5.39767e-05	0.00271894	Down		FBgn0036985	zye	911.253	1.08262	0.159481	6.78837	1.13405e-11	3.72819e-10	Up
FBgn0016054	phr6-4	659.523	-1.37391	0.264376	-5.19678	2.02768e-07	1.75128e-05	Down																						FBgn0036836	CG11619	433.931	-1.40346	0.32803	-4.27845	1.88201e-05	0.00133045	Down		FBgn0000303	ChAT	72.4694	1.08268	0.326207	3.31898	0.000903461	0.00486786	Up
FBgn0000405	CycB	25912.4	-1.36766	0.312477	-4.37682	1.20424e-05	0.000549258	Down																						FBgn0010401	Os-C	272.82	-1.39597	0.304132	-4.58999	4.43259e-06	0.000473396	Down		FBgn0033942	Cpr51A	107.295	1.08291	0.239195	4.52732	5.9736e-06	7.20943e-05	Up
FBgn0051163	SKIP	1501.25	-1.36416	0.353004	-3.86444	0.000111345	0.00268735	Down																						FBgn0002868	MtnA	6718.99	-1.39396	0.220977	-6.30815	2.82386e-10	1.75672e-07	Down		FBgn0000667	Actn	13794.7	1.08295	0.124741	8.68162	3.90163e-18	3.17769e-16	Up
FBgn0028408	Drep2	2745.7	-1.36037	0.297074	-4.57922	4.66714e-06	0.000267154	Down																						FBgn0052643	CG32643	45.9803	-1.39193	0.385829	-3.60763	0.000309011	0.00908915	Down		FBgn0001089	Gal	371.724	1.0842	0.187157	5.79301	6.91362e-09	1.47678e-07	Up
FBgn0052251	Claspin	771.335	-1.35875	0.354507	-3.83279	0.000126697	0.00292612	Down																						FBgn0010403	Obp83b	267.413	-1.38536	0.262338	-5.28083	1.28599e-07	2.80708e-05	Down		FBgn0032601	yellow-b	240.81	1.08509	0.174943	6.20253	5.55617e-10	1.44323e-08	Up
FBgn0283657	Tlk	2067.35	-1.35678	0.353317	-3.84012	0.000122974	0.00287922	Down																						FBgn0085464	CG34435	35.1858	-1.38217	0.443603	-3.11577	0.00183466	0.0279631	Down		FBgn0033792	CG13325	526.92	1.08615	0.187614	5.78926	7.06969e-09	1.50502e-07	Up
FBgn0010382	CycE	2387.72	-1.35509	0.382209	-3.54542	0.000391983	0.00607325	Down																						FBgn0264563	CG43935	88.1228	-1.379	0.348556	-3.95631	7.61154e-05	0.00358723	Down		FBgn0023179	amon	169.931	1.08675	0.232535	4.67346	2.96163e-06	3.86236e-05	Up
FBgn0035312	CG15820	276.187	-1.35356	0.270962	-4.99537	5.87241e-07	4.61382e-05	Down																						FBgn0050430	CG30430	312.321	-1.36876	0.259026	-5.28424	1.26226e-07	2.80448e-05	Down		FBgn0040972	CG16978	132.916	1.08792	0.247333	4.39862	1.08941e-05	0.00012085	Up
FBgn0085476	CG34447	36.1263	-1.35348	0.447967	-3.02138	0.00251628	0.0188629	Down																						FBgn0052313	CG32313	69.3358	-1.36241	0.373195	-3.65068	0.00026155	0.00831642	Down		FBgn0036501	CG7272	957.004	1.08854	0.12485	8.71881	2.81151e-18	2.36617e-16	Up
FBgn0262150	CG42876	26.2578	-1.35251	0.436427	-3.09904	0.00194147	0.0159536	Down																						FBgn0267910	lncRNA:CR34335	327.571	-1.35804	0.266357	-5.09856	3.42239e-07	6.45172e-05	Down		FBgn0039089	beat-IV	38.4425	1.08864	0.436278	2.49528	0.0125858	0.0398602	Up
FBgn0025739	pon	383.964	-1.34903	0.287504	-4.69223	2.7024e-06	0.000165898	Down																						FBgn0250822	CG34222	82.3364	-1.35745	0.379769	-3.5744	0.000351027	0.00983666	Down		FBgn0027491	Cdk5alpha	92.183	1.08885	0.285398	3.81519	0.000136077	0.00105518	Up
FBgn0030090	fend	446.335	-1.34872	0.310073	-4.34967	1.36343e-05	0.000605982	Down																						FBgn0263323	lncRNA:CR43404	30.2188	-1.35129	0.436487	-3.09582	0.00196269	0.0288626	Down		FBgn0016920	nompC	47.0971	1.09032	0.381077	2.86116	0.00422088	0.0168889	Up
FBgn0036024	CG18180	16831.3	-1.34843	0.297855	-4.52713	5.97899e-06	0.000319352	Down																						FBgn0011294	a5	87.4496	-1.35116	0.367746	-3.67417	0.000238619	0.00782631	Down		FBgn0035505	Teh2	119.904	1.09082	0.249534	4.37144	1.23431e-05	0.000134675	Up
FBgn0002906	Blm	809.586	-1.34058	0.336525	-3.98361	6.78771e-05	0.00192682	Down																						FBgn0030722	CG12395	55.2973	-1.34674	0.463202	-2.90747	0.00364367	0.0412133	Down		FBti0061446	NA	35.7956	1.09145	0.386568	2.82344	0.00475106	0.0185919	Up
FBgn0029733	CG6927	1798.55	-1.33763	0.326725	-4.09405	4.23894e-05	0.00139142	Down																						FBgn0036217	CG5906	92.127	-1.34455	0.430936	-3.12007	0.00180807	0.0277594	Down		FBgn0085386	CG34357	40.5373	1.0916	0.383224	2.84847	0.00439305	0.0174616	Up
FBgn0027500	spd-2	2401.57	-1.33753	0.337139	-3.96729	7.26947e-05	0.00203045	Down																						FBgn0033578	BBS4	31.5514	-1.3445	0.447763	-3.00272	0.00267581	0.0346796	Down		FBgn0039323	CG10559	39.5167	1.09449	0.416719	2.62644	0.00862826	0.0296958	Up
FBgn0037614	TMEM216	1322.81	-1.33562	0.327873	-4.0736	4.6293e-05	0.00149532	Down																						FBgn0052457	CG32457	55.661	-1.34435	0.408289	-3.29265	0.00099248	0.0191152	Down		FBgn0051300	CG31300	415.851	1.09553	0.147159	7.44451	9.73065e-14	4.40286e-12	Up
FBgn0263005	CG43313	856.657	-1.32924	0.292353	-4.5467	5.44931e-06	0.000300279	Down																						FBgn0028569	robl37BC	54.4787	-1.33431	0.40941	-3.2591	0.00111767	0.0204071	Down		FBgn0044328	CG32052	40.7784	1.09617	0.40603	2.69972	0.00693983	0.0250955	Up
FBgn0035969	CG4476	1566.29	-1.32766	0.279096	-4.75699	1.965e-06	0.000127967	Down																						FBgn0038356	CG12784	46.3939	-1.32661	0.448239	-2.95961	0.00308033	0.037398	Down		FBgn0263994	CG43737	69.7783	1.09791	0.293615	3.7393	0.000184536	0.00135048	Up
FBgn0030938	CG15047	249.506	-1.32716	0.359852	-3.68806	0.000225966	0.00428483	Down																						FBgn0050192	CG30192	50.5013	-1.32575	0.354356	-3.7413	0.000183074	0.00652668	Down		FBgn0031264	CG11835	498.535	1.09805	0.160201	6.8542	7.17111e-12	2.44011e-10	Up
FBgn0001085	fz	995.013	-1.32172	0.340186	-3.88529	0.000102209	0.00250948	Down																						FBgn0002862	Mst87F	928.721	-1.32081	0.275027	-4.80249	1.56706e-06	0.000214257	Down		FBgn0085195	CG34166	884.569	1.10022	0.431817	2.54789	0.0108377	0.035307	Up
FBgn0283442	vas	1925.07	-1.32022	0.195775	-6.74355	1.54562e-11	3.42229e-09	Down																						FBgn0030951	CG6873	82.108	-1.32042	0.308132	-4.28522	1.82556e-05	0.00130729	Down		FBgn0039900	Syt7	107.918	1.10144	0.253157	4.35083	1.35623e-05	0.000146459	Up
FBgn0000166	bcd	1086.57	-1.31921	0.337953	-3.90355	9.47922e-05	0.00239002	Down																						FBgn0250825	CG34241	102.551	-1.31963	0.366012	-3.60542	0.000311648	0.00914511	Down		FBgn0082582	tmod	6017.57	1.10271	0.140909	7.82569	5.04874e-15	2.8347e-13	Up
FBgn0264747	CG44005	419.466	-1.31754	0.319048	-4.12959	3.63408e-05	0.00125381	Down																						FBgn0050154	CG30154	166.658	-1.31591	0.433873	-3.03294	0.0024218	0.0324699	Down		FBgn0030778	CG4678	153.914	1.10295	0.212614	5.18755	2.1308e-07	3.47984e-06	Up
FBgn0030817	CG4991	3684.52	-1.31615	0.290415	-4.53195	5.84429e-06	0.000313532	Down																						FBgn0085431	CG34402	66.5579	-1.31064	0.389606	-3.36403	0.000768144	0.0166793	Down		FBgn0262728	Pal2	191.868	1.10416	0.208754	5.28929	1.22793e-07	2.07238e-06	Up
FBgn0261963	mid	148.351	-1.31448	0.316691	-4.15066	3.31516e-05	0.00118741	Down																						FBgn0051816	CG31816	107.975	-1.30844	0.328011	-3.98901	6.63494e-05	0.00323733	Down		FBgn0034247	CG6484	1167.95	1.10465	0.117503	9.40107	5.4013e-21	6.95776e-19	Up
FBgn0034160	CG5550	456.659	-1.313	0.354948	-3.69912	0.000216349	0.00418206	Down																						FBgn0000276	CecA1	225.201	-1.30428	0.393833	-3.31175	0.000927131	0.0185012	Down		FBgn0036319	Ent3	74.5237	1.10486	0.284784	3.87965	0.000104605	0.000848595	Up
FBgn0003655	swa	3144.43	-1.30937	0.297486	-4.40144	1.07533e-05	0.000503666	Down																						FBgn0037307	Tim17a2	114.992	-1.30236	0.252557	-5.15669	2.51351e-07	4.88642e-05	Down		FBgn0052354	CG32354	164.42	1.10577	0.210205	5.26045	1.43703e-07	2.39645e-06	Up
FBgn0032726	CG10621	1207.01	-1.30921	0.209343	-6.2539	4.00332e-10	6.33148e-08	Down																						FBgn0051788	CG31788	213.537	-1.29831	0.390318	-3.3263	0.000880084	0.0179803	Down		FBgn0035610	Lkr	37.0496	1.10997	0.389376	2.85064	0.00436318	0.0173702	Up
FBgn0263414	asRNA:CR43460	32.1597	-1.30856	0.403	-3.24704	0.00116612	0.0117364	Down																						FBgn0004175	Mst84Dd	378.443	-1.29771	0.241818	-5.36646	8.02948e-08	1.92121e-05	Down		FBgn0284248	Cyt-c-p	12530.3	1.10999	0.107584	10.3174	5.87938e-25	1.37447e-22	Up
FBgn0003450	snk	122.737	-1.30657	0.3098	-4.21745	2.47082e-05	0.000946214	Down																						FBgn0039576	UQCR-14L	50.5334	-1.29394	0.452366	-2.86038	0.00423132	0.0448734	Down		FBgn0031835	CG11319	209.69	1.11091	0.180821	6.14372	8.06125e-10	2.01915e-08	Up
FBgn0038099	CG7091	984.408	-1.30231	0.241624	-5.38983	7.05262e-08	7.0399e-06	Down																						FBgn0054002	CG34002	150.118	-1.29095	0.440115	-2.93322	0.00335466	0.0397168	Down		FBgn0030156	CG15247	207.454	1.11092	0.202809	5.47766	4.30993e-08	7.9254e-07	Up
FBgn0035886	Jon66Ci	1122.98	-1.30125	0.392202	-3.31781	0.000907274	0.0102114	Down																						FBgn0263663	lncRNA:CR43654	42.92	-1.28727	0.43587	-2.95334	0.00314352	0.0379725	Down		FBgn0034540	Lrt	174.114	1.11185	0.205651	5.40647	6.42806e-08	1.14132e-06	Up
FBgn0261710	nocte	5503.39	-1.30081	0.334571	-3.88801	0.000101071	0.00249746	Down																						FBgn0264085	lncRNA:CR43754	80.792	-1.28259	0.410879	-3.12158	0.00179884	0.0276995	Down		FBgn0035144	Kah	264.691	1.11199	0.207831	5.35044	8.77389e-08	1.51936e-06	Up
FBgn0039640	CG14516	3398.05	-1.29908	0.291727	-4.45307	8.46519e-06	0.000422496	Down																						FBgn0035476	CG12766	193.451	-1.27751	0.324452	-3.93743	8.23584e-05	0.00376729	Down		FBgn0032387	CG16965	313.605	1.11371	0.199501	5.58248	2.3711e-08	4.53527e-07	Up
FBgn0033757	muskelin	3049.28	-1.29373	0.301787	-4.2869	1.81185e-05	0.000763486	Down																						FBgn0262687	lncRNA:CR43157	96.5831	-1.27644	0.305484	-4.17842	2.93542e-05	0.00177293	Down		FBgn0263321	CG43402	85.1312	1.11406	0.263764	4.22371	2.40315e-05	0.000241327	Up
FBgn0037364	Rab23	907.231	-1.29278	0.328436	-3.93618	8.27874e-05	0.00219648	Down																						FBgn0054012	CG34012	45.6774	-1.26987	0.427491	-2.97052	0.00297294	0.0367687	Down		FBgn0040359	CG11380	62.8878	1.11502	0.323829	3.44324	0.000574798	0.00333927	Up
FBgn0032705	Grip71	1118.21	-1.29256	0.319613	-4.04414	5.25161e-05	0.00163148	Down																						FBgn0011293	a10	278.556	-1.26986	0.226525	-5.60583	2.07259e-08	5.86072e-06	Down		FBgn0039806	CG15545	30.191	1.11642	0.427384	2.61222	0.00899574	0.0305686	Up
FBgn0086350	tef	954.154	-1.29188	0.314707	-4.10502	4.04272e-05	0.00134883	Down																						FBgn0264709	lncRNA:CR43978	31.0121	-1.26772	0.426638	-2.97142	0.00296428	0.0367687	Down		FBgn0032494	CG5945	2044.2	1.11654	0.104136	10.722	8.02859e-27	2.53382e-24	Up
FBgn0024510	dlt	503.032	-1.29079	0.285908	-4.51471	6.34026e-06	0.000332809	Down																						FBgn0051226	CG31226	731.605	-1.26085	0.239274	-5.26946	1.36827e-07	2.88542e-05	Down		FBgn0035041	CG13594	55.099	1.11677	0.312585	3.57268	0.00035334	0.00226424	Up
FBgn0039638	dgt6	571.808	-1.28919	0.292027	-4.41463	1.01182e-05	0.000481326	Down																						FBgn0030244	CG2157	84.8433	-1.25899	0.263427	-4.77928	1.75927e-06	0.000235363	Down		FBgn0085414	dpr12	135.998	1.11801	0.249512	4.48078	7.43722e-06	8.6624e-05	Up
FBgn0002542	lds	1818.65	-1.28583	0.306985	-4.18856	2.80733e-05	0.00103914	Down																						FBgn0263022	CG43317	53.5166	-1.25702	0.347481	-3.61751	0.000297447	0.00883254	Down		FBgn0030613	Rab3-GEF	102.69	1.11824	0.25993	4.30206	1.69215e-05	0.000179208	Up
FBgn0004598	Fur2	4005.45	-1.2839	0.323795	-3.96518	7.33408e-05	0.00203914	Down																						FBgn0047338	CG32148	120.798	-1.25476	0.364583	-3.44162	0.00057824	0.0138889	Down		FBgn0035385	FMRFaR	41.8565	1.11883	0.37428	2.98928	0.00279633	0.0120523	Up
FBgn0033740	dgt5	324.334	-1.28067	0.340432	-3.76192	0.000168617	0.00351012	Down																						FBgn0051679	Tengl3	129.108	-1.25376	0.413266	-3.03378	0.00241513	0.0324154	Down		FBgn0034972	CG10339	32.7707	1.11886	0.425905	2.62703	0.00861346	0.0296688	Up
FBgn0003525	stg	3206.08	-1.28033	0.346972	-3.69002	0.000224238	0.0042744	Down																						FBgn0031345	CG18132	77.096	-1.25103	0.377007	-3.31833	0.000905585	0.0183257	Down		FBgn0259244	CG42342	166.196	1.11914	0.221972	5.04182	4.61129e-07	7.15146e-06	Up
FBgn0036486	Msh6	1510.56	-1.27672	0.355143	-3.59494	0.00032447	0.00539071	Down																						FBgn0038732	CG11391	84.2891	-1.25036	0.261564	-4.7803	1.75031e-06	0.000235363	Down		FBgn0262537	CG43091	107.367	1.12221	0.232366	4.82948	1.36891e-06	1.9287e-05	Up
FBgn0264493	rdx	8647.72	-1.27625	0.336039	-3.79791	0.00014592	0.00321179	Down																						FBgn0040989	CG5693	88.1082	-1.24936	0.372354	-3.3553	0.000792781	0.0170311	Down		FBgn0287234	slf	2197.1	1.12448	0.110175	10.2063	1.85861e-24	4.11634e-22	Up
FBgn0020445	E23	1411.53	-1.27424	0.306988	-4.15078	3.31347e-05	0.00118741	Down																						FBgn0261531	CG42659	133.843	-1.24831	0.281587	-4.43311	9.28831e-06	0.000829449	Down		FBgn0033108	CG15236	51.8594	1.12797	0.337602	3.3411	0.000834457	0.00455229	Up
FBgn0265267	CG18258	624.858	-1.27226	0.239352	-5.31543	1.06406e-07	9.59863e-06	Down																						FBgn0029639	CG14419	165.102	-1.24827	0.324481	-3.84696	0.000119594	0.00483039	Down		FBgn0005561	sv	44.413	1.13056	0.356636	3.17007	0.001524	0.00734007	Up
FBgn0002899	mus301	472.444	-1.26975	0.348556	-3.6429	0.00026958	0.00478169	Down																						FBgn0266365	lncRNA:CR45013	72.4297	-1.24819	0.399317	-3.12582	0.0017731	0.027473	Down		FBgn0023540	CG3630	3020.41	1.13072	0.129789	8.71199	2.9858e-18	2.49621e-16	Up
FBgn0010194	Wnt5	253.243	-1.2675	0.331069	-3.82851	0.00012892	0.00294503	Down																						FBgn0036285	toe	324.379	-1.24685	0.3155	-3.95198	7.75059e-05	0.00360771	Down		FBgn0027586	CG5867	1534.47	1.13109	0.118141	9.5741	1.02746e-21	1.52596e-19	Up
FBgn0038870	Oga	321.187	-1.26745	0.424601	-2.98503	0.00283552	0.0202718	Down																						FBgn0034658	Grx1t	145.974	-1.24597	0.271374	-4.59135	4.40398e-06	0.000473396	Down		FBgn0266227	lncRNA:CR44922	97.5927	1.13122	0.28844	3.92184	8.7874e-05	0.000733678	Up
FBgn0051658	Nnf1b	139.936	-1.2669	0.311168	-4.07142	4.67275e-05	0.00150145	Down																						FBgn0033830	CG10814	511.756	-1.24568	0.389526	-3.19794	0.00138411	0.0237075	Down		FBgn0053281	CG33281	721.972	1.13318	0.12901	8.78362	1.58299e-18	1.35944e-16	Up
FBgn0034657	LBR	728.78	-1.26655	0.287966	-4.39826	1.09124e-05	0.00050916	Down																						FBgn0035611	CG13285	181.27	-1.23841	0.339215	-3.65082	0.000261401	0.00831642	Down		FBgn0027562	CG10345	340.768	1.13324	0.17798	6.36723	1.92468e-10	5.31665e-09	Up
FBgn0001226	Hsp27	4855.13	-1.26465	0.324095	-3.9021	9.53621e-05	0.00239447	Down																						FBgn0053511	CG33511	116.485	-1.23777	0.426354	-2.90315	0.00369435	0.0416728	Down		FBgn0039297	CG11852	587.412	1.13448	0.158519	7.15672	8.26304e-13	3.24961e-11	Up
FBgn0002466	sti	593.33	-1.26234	0.339528	-3.71793	0.000200861	0.00398197	Down																						FBgn0035004	Pgam5-2	35.5755	-1.23403	0.423577	-2.91336	0.00357559	0.0408516	Down		FBgn0004034	y	239.174	1.13481	0.257639	4.40467	1.05945e-05	0.000118254	Up
FBgn0003227	rec	126.905	-1.26216	0.349219	-3.61423	0.000301243	0.00513481	Down																						FBgn0030449	Fer3HCH	43.4635	-1.23214	0.418641	-2.94318	0.00324859	0.038827	Down		FBgn0036377	CG10710	141.718	1.13711	0.266002	4.27482	1.91292e-05	0.000199246	Up
FBgn0263047	CG43342	32.8866	-1.26165	0.442209	-2.85306	0.00433009	0.0260998	Down																						FBgn0052657	lncRNA:CR32657	128.075	-1.2321	0.275142	-4.47807	7.53211e-06	0.000704621	Down		FBgn0011701	repo	79.0367	1.14101	0.299328	3.81189	0.000137909	0.00106546	Up
FBgn0040290	RecQ4	1196.61	-1.25948	0.3275	-3.84573	0.000120193	0.00285323	Down																						FBgn0040814	CG14113	69.1071	-1.23162	0.405896	-3.03433	0.00241074	0.0323914	Down		FBgn0264606	Fife	103.499	1.14161	0.283768	4.02306	5.74467e-05	0.000508918	Up
FBgn0039680	Cap-D2	736.241	-1.25574	0.323677	-3.8796	0.000104628	0.00255341	Down																						FBgn0250826	CG34160	102.023	-1.23121	0.294877	-4.17532	2.97568e-05	0.00177997	Down		FBgn0036282	Smyd4-2	62.8239	1.14198	0.308253	3.70469	0.000211647	0.00150611	Up
FBgn0004795	retn	2601.43	-1.25553	0.275284	-4.56084	5.09483e-06	0.000285921	Down																						FBgn0035491	Dpy-30L2	279.653	-1.23112	0.292848	-4.20398	2.62267e-05	0.00165698	Down		FBgn0032685	CG10211	325.083	1.14242	0.167051	6.83875	7.98861e-12	2.68213e-10	Up
FBgn0003701	thr	694.725	-1.25503	0.386277	-3.24904	0.00115794	0.0117024	Down																						FBgn0040679	CG11373	53.8016	-1.23016	0.341957	-3.5974	0.000321408	0.00932159	Down		FBgn0004514	Oct-TyrR	28.393	1.14349	0.429166	2.66446	0.0077113	0.0271314	Up
FBgn0005624	Psc	500.01	-1.25185	0.317067	-3.94823	7.87323e-05	0.00213067	Down																						FBgn0015519	nAChRalpha3	64.1879	-1.22974	0.35051	-3.50843	0.000450755	0.0115853	Down		FBgn0250841	CG17242	862.725	1.14371	0.350531	3.2628	0.00110317	0.00569355	Up
FBgn0002869	MtnB	138.27	-1.24859	0.489024	-2.55323	0.010673	0.0462878	Down																						FBgn0039597	CG9997	388.463	-1.22931	0.352178	-3.49061	0.000481922	0.0120162	Down		FBgn0039804	CG15544	148.857	1.14451	0.203788	5.61618	1.95224e-08	3.79155e-07	Up
FBgn0087040	alphaTub67C	5650.72	-1.24381	0.268779	-4.62763	3.69882e-06	0.000218661	Down																						FBgn0052944	CG32944	95.0395	-1.22546	0.326288	-3.75576	0.000172814	0.00626867	Down		FBgn0036391	CG17364	89.4052	1.14452	0.249182	4.5931	4.3672e-06	5.50215e-05	Up
FBgn0031549	Spindly	324.749	-1.242	0.329648	-3.76766	0.000164784	0.00346985	Down																						FBgn0040816	CG12521	54.3102	-1.22423	0.393407	-3.11186	0.00185915	0.0281406	Down		FBgn0264908	pHCl-1	647.21	1.14454	0.141714	8.07643	6.66912e-16	4.14734e-14	Up
FBgn0002948	nod	1031.9	-1.2417	0.318911	-3.89358	9.87773e-05	0.00246498	Down																						FBgn0025642	CG32812	48.5386	-1.22245	0.363279	-3.36504	0.000765339	0.0166766	Down		FBgn0039611	Nepl18	131.101	1.14488	0.242803	4.71525	2.41415e-06	3.20465e-05	Up
FBgn0000996	dup	2363.78	-1.23688	0.333827	-3.70514	0.000211271	0.00410344	Down																						FBgn0265263	CG42688	581.143	-1.21901	0.250571	-4.86493	1.14498e-06	0.000166108	Down		FBgn0028562	sut2	58.4046	1.14497	0.314907	3.63591	0.000277005	0.00186204	Up
FBgn0028743	Dhit	172.996	-1.23461	0.401224	-3.07712	0.0020901	0.0167126	Down																						FBgn0034541	CG13437	34.7141	-1.2187	0.416129	-2.92867	0.00340419	0.0398576	Down		FBgn0022709	Adk1	1786.29	1.14522	0.131157	8.73166	2.50958e-18	2.12624e-16	Up
FBgn0004003	wbl	245.4	-1.23447	0.226684	-5.44576	5.15837e-08	5.4154e-06	Down																						FBgn0266903	lncRNA:CR45363	47.8221	-1.21836	0.379032	-3.2144	0.00130715	0.0228742	Down		FBgn0035538	DopEcR	168.662	1.14687	0.212196	5.40475	6.48996e-08	1.14908e-06	Up
FBgn0004419	me31B	23273.9	-1.22809	0.257978	-4.76044	1.93171e-06	0.000127159	Down																						FBgn0051913	CG31913	204.975	-1.21371	0.302843	-4.00771	6.13095e-05	0.00302704	Down		FBgn0025827	CG6421	134.441	1.14848	0.244139	4.70422	2.54839e-06	3.36164e-05	Up
FBgn0011703	RnrL	3582.45	-1.22445	0.30217	-4.05219	5.07405e-05	0.00160082	Down																						FBgn0033828	CG17048	38.5349	-1.21218	0.393337	-3.08179	0.00205757	0.0296756	Down		FBgn0030163	CG1791	89.7106	1.14901	0.248326	4.62703	3.70946e-06	4.7349e-05	Up
FBgn0040347	mus81	496.161	-1.22339	0.353386	-3.46189	0.000536396	0.00745688	Down																						FBgn0032894	CG14402	158.857	-1.21134	0.332521	-3.64289	0.000269594	0.00836482	Down		FBgn0031821	KFase	188.694	1.15174	0.191673	6.00885	1.86839e-09	4.36823e-08	Up
FBgn0036522	Phs	1082.51	-1.22118	0.353549	-3.45405	0.000552236	0.00760926	Down																						FBgn0051639	CG31639	530.515	-1.21034	0.310992	-3.89186	9.94796e-05	0.00420995	Down		FBgn0086604	side-VIII	209.667	1.15176	0.211153	5.45459	4.90848e-08	8.91875e-07	Up
FBgn0010497	dmGlut	3058.32	-1.22058	0.181551	-6.72304	1.77971e-11	3.87024e-09	Down																						FBgn0032111	CG13110	92.9818	-1.20714	0.384793	-3.13711	0.0017062	0.0270427	Down		FBgn0032670	CG5783	88.7848	1.15215	0.258463	4.45769	8.28491e-06	9.52538e-05	Up
FBgn0029879	APC7	1769.07	-1.22006	0.275314	-4.43152	9.35724e-06	0.00045764	Down																						FBgn0038458	VhaM9.7-d	46.5345	-1.20627	0.421208	-2.86383	0.0041855	0.0445856	Down		FBgn0038878	CG3301	768.222	1.153	0.135653	8.49962	1.9022e-17	1.42936e-15	Up
FBgn0038252	BigH1	2943.01	-1.21901	0.263948	-4.61836	3.86789e-06	0.000226457	Down																						FBgn0034327	CG14505	75.3228	-1.20615	0.385264	-3.13071	0.00174387	0.0273264	Down		FBgn0040505	Alk	211.229	1.1533	0.226473	5.09244	3.53487e-07	5.592e-06	Up
FBgn0026144	CBP	1583.76	-1.21807	0.296106	-4.11363	3.89486e-05	0.00131281	Down																						FBgn0042189	CG17376	1146.75	-1.20606	0.235033	-5.13145	2.87518e-07	5.50355e-05	Down		FBgn0038070	CG6753	26.9015	1.15372	0.47649	2.4213	0.0154651	0.0468855	Up
FBgn0260399	gwl	3492.71	-1.21542	0.296302	-4.10196	4.09666e-05	0.00135568	Down																						FBgn0263080	CG43348	38.7951	-1.20417	0.420362	-2.86459	0.00417545	0.0445442	Down		FBgn0020521	pio	1813.29	1.154	0.103737	11.1243	9.56049e-29	3.35255e-26	Up
FBgn0038014	CG10041	30.9359	-1.21411	0.430648	-2.81927	0.00481337	0.0279263	Down																						FBgn0004173	Mst84Db	877.731	-1.20325	0.287746	-4.18165	2.89401e-05	0.00175645	Down		FBgn0005586	Rab3	246.906	1.1549	0.206874	5.58261	2.36934e-08	4.53527e-07	Up
FBgn0032105	borr	1024.28	-1.21301	0.318588	-3.80747	0.000140396	0.00311997	Down																						FBgn0035139	CG13891	76.8548	-1.20259	0.368714	-3.26157	0.00110798	0.0203518	Down		FBgn0030317	CG1561	496.909	1.15526	0.157553	7.33253	2.25855e-13	9.56778e-12	Up
FBgn0040107	lectin-21Ca	25.8047	-1.21045	0.441352	-2.7426	0.00609549	0.0324103	Down																						FBgn0036589	CG13067	382.145	-1.20122	0.399811	-3.00446	0.00266055	0.0345363	Down		FBgn0039396	CCAP-R	31.1287	1.15527	0.418579	2.75999	0.00578035	0.0216739	Up
FBgn0014133	bif	6201.15	-1.20731	0.299401	-4.03241	5.52076e-05	0.00167243	Down																						FBgn0259714	DIP-epsilon	133.608	-1.1972	0.290387	-4.12279	3.74315e-05	0.00215612	Down		FBgn0034267	CG4984	156.248	1.15553	0.199963	5.77871	7.52742e-09	1.59173e-07	Up
FBgn0033354	FANCI	302.782	-1.20622	0.32036	-3.7652	0.000166416	0.00347986	Down																						FBgn0002772	Mlc1	4986.6	-1.19537	0.427038	-2.7992	0.00512288	0.0499913	Down		FBgn0015575	alpha-Est7	2569.73	1.1556	0.108595	10.6413	1.91361e-26	5.56215e-24	Up
FBgn0040372	G9a	2619.11	-1.20599	0.289769	-4.16189	3.1563e-05	0.00114397	Down																						FBgn0262359	CG43057	68.377	-1.19463	0.31763	-3.76108	0.00016918	0.00618529	Down		FBgn0086906	sls	7961.5	1.15667	0.106679	10.8425	2.16408e-27	7.1893e-25	Up
FBgn0260789	mxc	1018.32	-1.20517	0.344918	-3.49408	0.000475706	0.00689045	Down																						FBgn0010414	SerT	96.5602	-1.18975	0.289833	-4.10495	4.04405e-05	0.00227675	Down		FBgn0030745	CG4239	1917.36	1.15731	0.118311	9.78189	1.34676e-22	2.21793e-20	Up
FBgn0266916	Cenp-C	1145.15	-1.20505	0.347844	-3.46435	0.000531518	0.00741446	Down																						FBgn0003034	SP	98.5211	-1.18341	0.336317	-3.51872	0.000433633	0.0113949	Down		FBgn0052206	CG32206	40.5126	1.158	0.401246	2.88602	0.00390151	0.0158013	Up
FBgn0033890	Ctf4	881.477	-1.20403	0.326002	-3.69332	0.000221343	0.00424491	Down																						FBgn0051644	CG31644	127.363	-1.18338	0.356918	-3.31554	0.000914666	0.0183257	Down		FBgn0002937	ninaB	77.2162	1.15852	0.311174	3.72306	0.000196821	0.00142202	Up
FBgn0030757	CG9902	143.86	-1.202	0.378128	-3.17881	0.00147879	0.0134393	Down																						FBgn0032419	CG17217	44.2639	-1.17851	0.376085	-3.13361	0.00172668	0.0271598	Down		FBgn0028415	Met75Cb	49.6304	1.15931	0.429797	2.69734	0.00698954	0.0252535	Up
FBgn0030805	wus	592.139	-1.19519	0.293443	-4.07299	4.6414e-05	0.00149532	Down																						FBgn0032577	CG13244	82.7739	-1.17446	0.379384	-3.09569	0.00196355	0.0288626	Down		FBgn0263118	tx	72.8418	1.16072	0.275377	4.21501	2.49771e-05	0.000248483	Up
FBgn0030812	wcy	2455	-1.19418	0.338834	-3.52439	0.000424452	0.00643708	Down																						FBgn0030257	SmydA-4	134.277	-1.17202	0.344892	-3.39823	0.000678233	0.0154553	Down		FBgn0259241	CG42339	29.6918	1.16083	0.425824	2.72609	0.00640898	0.0235968	Up
FBgn0000808	gd	90.1318	-1.19209	0.373285	-3.1935	0.00140559	0.0130368	Down																						FBgn0036345	CG17300	128.911	-1.16987	0.380066	-3.07808	0.00208337	0.0297946	Down		FBgn0030723	dpr18	55.5847	1.16192	0.333624	3.48272	0.000496339	0.00298798	Up
FBgn0284220	Top2	5416.14	-1.19176	0.273386	-4.35925	1.30507e-05	0.000582167	Down																						FBgn0035343	CG16762	441.924	-1.16863	0.361636	-3.23151	0.00123136	0.0218041	Down		FBgn0040496	CG17104	339.225	1.16236	0.161504	7.19708	6.15175e-13	2.45759e-11	Up
FBgn0010342	Map60	1447.35	-1.1916	0.295762	-4.02893	5.60308e-05	0.00168908	Down																						FBgn0035445	Ids	59.9663	-1.16652	0.412	-2.83137	0.00463496	0.0470377	Down		FBgn0266084	Fhos	4552.72	1.16296	0.138957	8.36921	5.8004e-17	4.13696e-15	Up
FBgn0032929	Mcm10	1004.25	-1.18889	0.358418	-3.31704	0.000909756	0.0102209	Down																						FBgn0085227	CG34198	141.449	-1.16409	0.296727	-3.92309	8.74219e-05	0.00389858	Down		FBgn0039596	CG10000	27.3133	1.16316	0.458673	2.53592	0.0112151	0.0363119	Up
FBgn0034253	CG10936	255.73	-1.18709	0.267093	-4.4445	8.80982e-06	0.000434356	Down																						FBgn0034776	CG13527	84.8669	-1.16298	0.363833	-3.19648	0.00139115	0.0237756	Down		FBgn0263235	Phae2	344.593	1.16356	0.164902	7.05607	1.71277e-12	6.37817e-11	Up
FBgn0052365	CG32365	488.222	-1.18701	0.322572	-3.67983	0.000233385	0.00437256	Down																						FBgn0028407	Drep3	40.4226	-1.1623	0.364789	-3.18622	0.00144146	0.0243347	Down		FBgn0042696	NfI	421.786	1.16374	0.143239	8.12444	4.49445e-16	2.85115e-14	Up
FBgn0085430	CG34401	1683.81	-1.18681	0.313724	-3.78298	0.000154965	0.00336392	Down																						FBgn0051659	CG31659	250.829	-1.15953	0.398253	-2.91154	0.00359652	0.0409379	Down		FBgn0267492	Mst77Y-7	41.8362	1.16448	0.473623	2.45866	0.0139455	0.043287	Up
FBgn0050272	MFS1	63.7403	-1.18539	0.401733	-2.95069	0.00317062	0.0217409	Down																						FBgn0028940	Cyp28a5	1210.51	-1.15747	0.317668	-3.64364	0.000268813	0.00836482	Down		FBgn0000064	Ald1	43003.9	1.1647	0.125162	9.30552	1.33342e-20	1.54432e-18	Up
FBgn0039250	Mink	429.102	-1.18356	0.311219	-3.80299	0.000142961	0.00317118	Down																						FBgn0053288	CG33288	73.0127	-1.15519	0.375682	-3.07491	0.00210567	0.0299757	Down		FBgn0039911	CG1909	158.118	1.16536	0.227788	5.116	3.12085e-07	4.96818e-06	Up
FBgn0032228	CG5367	180.195	-1.18285	0.218428	-5.41531	6.11821e-08	6.20896e-06	Down																						FBgn0035144	Kah	322.655	-1.15448	0.324753	-3.55497	0.000378029	0.0103764	Down		FBgn0266046	lncRNA:CR44811	60.4584	1.16577	0.321227	3.62911	0.000284396	0.00189958	Up
FBgn0051792	CG31792	27.698	-1.18232	0.438162	-2.69836	0.00696811	0.0350652	Down																						FBgn0085440	Lgr4	120.252	-1.15382	0.32091	-3.59546	0.000323814	0.00934778	Down		FBgn0017590	klg	97.1033	1.16633	0.335268	3.4788	0.00050367	0.00302346	Up
FBgn0034249	RhoGAP54D	527.583	-1.1823	0.321196	-3.68093	0.000232384	0.00436452	Down																						FBgn0085190	CG34161	91.1505	-1.15372	0.349458	-3.30144	0.000961888	0.0186997	Down		FBgn0035816	CG13685	34.1281	1.16733	0.408794	2.85555	0.00429628	0.0171417	Up
FBgn0035627	Sse	340.046	-1.18179	0.352569	-3.35193	0.000802502	0.00953451	Down																						FBgn0031531	CG8840	128.338	-1.15112	0.309916	-3.7143	0.000203768	0.00706208	Down		FBgn0259680	Pkcdelta	803.991	1.16801	0.157437	7.4189	1.18096e-13	5.22213e-12	Up
FBgn0030710	CG8924	1141.65	-1.17969	0.305406	-3.86269	0.000112147	0.00269906	Down																						FBgn0037432	CG10298	102.288	-1.15045	0.355962	-3.23195	0.0012295	0.0218041	Down		FBgn0040608	CG14246	180.38	1.16821	0.210597	5.54716	2.90349e-08	5.47887e-07	Up
FBgn0034403	CG18190	1391.93	-1.17957	0.278906	-4.22927	2.34446e-05	0.000912007	Down																						FBgn0028943	CG15638	82.4233	-1.1504	0.409731	-2.8077	0.00498974	0.0492717	Down		FBgn0028940	Cyp28a5	767.61	1.16856	0.132966	8.7884	1.51708e-18	1.31175e-16	Up
FBgn0038484	CG5246	256.167	-1.17807	0.284755	-4.13714	3.51655e-05	0.00122707	Down																						FBgn0051870	CG31870	339.178	-1.15016	0.299038	-3.8462	0.000119964	0.00483039	Down		FBgn0034731	CG10384	33.1161	1.1697	0.411987	2.83917	0.00452311	0.0178828	Up
FBgn0039092	CG16723	35.645	-1.17742	0.364099	-3.23378	0.00122165	0.0120659	Down																						FBgn0030278	CG15200	110.861	-1.14876	0.367085	-3.12941	0.00175155	0.0273886	Down		FBgn0263132	Cht6	662.108	1.17053	0.14519	8.06204	7.50303e-16	4.62041e-14	Up
FBgn0015270	Orc2	571.605	-1.17718	0.354499	-3.32068	0.000898	0.0101634	Down																						FBgn0040376	AANATL7	169.274	-1.14473	0.299648	-3.82024	0.000133319	0.00518363	Down		FBgn0038632	CG14301	80.9524	1.1715	0.287606	4.07328	4.63556e-05	0.000423746	Up
FBgn0025633	CG13366	3287.15	-1.17694	0.32233	-3.65137	0.00026085	0.00469153	Down																						FBgn0002869	MtnB	210.097	-1.14229	0.239495	-4.76956	1.84632e-06	0.000239291	Down		FBgn0037153	olf413	89.6249	1.17188	0.272595	4.29897	1.71593e-05	0.00018112	Up
FBgn0260986	mei-38	518.46	-1.17648	0.357926	-3.28693	0.00101285	0.0108101	Down																						FBgn0043791	phu	253.805	-1.14144	0.243924	-4.67949	2.87593e-06	0.000340784	Down		FBgn0051030	CG31030	135.842	1.1722	0.291713	4.01835	5.86071e-05	0.000518107	Up
FBgn0030500	Ndc80	451.904	-1.17534	0.323045	-3.63832	0.000274422	0.00483633	Down																						FBgn0031275	GABA-B-R3	82.9669	-1.14104	0.355799	-3.20698	0.00134135	0.0232438	Down		FBgn0033968	hui	70.2513	1.17224	0.321239	3.64912	0.000263136	0.00178978	Up
FBgn0001225	Hsp26	9312.02	-1.17334	0.29551	-3.97057	7.16997e-05	0.00201189	Down																						FBgn0265342	CG44296	65.4251	-1.14032	0.368256	-3.09653	0.00195802	0.0288626	Down		FBgn0036862	Gbs-76A	1562.24	1.17294	0.139356	8.41685	3.86728e-17	2.855e-15	Up
FBgn0010314	Cks30A	687.987	-1.17209	0.316224	-3.70652	0.000210124	0.00408928	Down																						FBgn0051546	CG31546	239.865	-1.14022	0.281952	-4.04402	5.25414e-05	0.00269021	Down		FBgn0039316	CG11893	91.777	1.17297	0.301444	3.89117	9.97601e-05	0.000815127	Up
FBgn0011837	Tis11	1122.51	-1.16604	0.408689	-2.85312	0.00432927	0.0260998	Down																						FBgn0035009	CG16837	61.9467	-1.13775	0.386618	-2.94284	0.00325219	0.0388328	Down		FBgn0032536	Ance-3	105.399	1.17353	0.267999	4.37885	1.19307e-05	0.000130854	Up
FBgn0043854	slam	562.497	-1.16592	0.304342	-3.83094	0.000127653	0.00293312	Down																						FBgn0036377	CG10710	54.0208	-1.13684	0.351908	-3.23049	0.00123578	0.0218041	Down		FBgn0039040	CG13833	193.72	1.17387	0.209968	5.59071	2.26145e-08	4.34528e-07	Up
FBgn0040232	cmet	815.925	-1.16358	0.295485	-3.93787	8.22065e-05	0.00219648	Down																						FBgn0033687	CG8407	84.4659	-1.13482	0.26348	-4.30704	1.65457e-05	0.00124864	Down		FBgn0023524	CG3078	52.5898	1.17492	0.331987	3.53907	0.000401544	0.00251318	Up
FBgn0037203	slif	2466.02	-1.16252	0.272816	-4.26118	2.03346e-05	0.000827879	Down																						FBgn0050324	CG30324	267.112	-1.13136	0.263509	-4.29344	1.75922e-05	0.00128755	Down		FBgn0020372	TM4SF	360.416	1.17549	0.153058	7.68001	1.59071e-14	8.16306e-13	Up
FBgn0005596	yem	1853.75	-1.16247	0.331755	-3.50402	0.00045829	0.00675672	Down																						FBgn0038210	CG3199	172.365	-1.13123	0.280735	-4.02954	5.5886e-05	0.00280376	Down		FBgn0039685	Obp99b	1545.97	1.1777	0.136487	8.62865	6.2083e-18	4.89835e-16	Up
FBgn0085290	CG34261	163.793	-1.15991	0.280879	-4.12957	3.63439e-05	0.00125381	Down																						FBgn0031108	CG15459	239.006	-1.13071	0.304369	-3.71493	0.000203262	0.00706208	Down		FBgn0053548	SmydA-8	138.554	1.17843	0.254146	4.63682	3.53813e-06	4.54379e-05	Up
FBgn0010431	mtrm	3449.81	-1.15673	0.305387	-3.78773	0.000152029	0.003312	Down																						FBgn0031263	Tspo	348.655	-1.13038	0.385483	-2.93238	0.00336378	0.0397168	Down		FBgn0004118	nAChRbeta2	51.4583	1.17851	0.37482	3.1442	0.00166542	0.00788031	Up
FBgn0036330	CG11263	475.682	-1.15607	0.27494	-4.20479	2.61322e-05	0.000988316	Down																						FBgn0051882	CG31882	115.158	-1.12696	0.351564	-3.20556	0.00134801	0.023267	Down		FBgn0035929	CG13311	83.9969	1.17943	0.276306	4.26857	1.96731e-05	0.000204238	Up
FBgn0050377	CG30377	1197.59	-1.15433	0.286842	-4.02427	5.71514e-05	0.00170407	Down																						FBgn0042198	CG16741	90.0909	-1.12486	0.377162	-2.98243	0.00285968	0.0359436	Down		FBgn0036821	CG3961	2779.78	1.18001	0.112605	10.4792	1.07668e-25	2.77388e-23	Up
FBgn0004924	Top1	4683.55	-1.15367	0.277118	-4.16311	3.13942e-05	0.00114125	Down																						FBgn0011280	Obp19d	1618.73	-1.12129	0.137567	-8.15082	3.61461e-16	7.49551e-13	Down		FBgn0032666	CG5758	807.449	1.18004	0.13275	8.88917	6.15671e-19	5.71488e-17	Up
FBgn0037531	CG10445	274.663	-1.15274	0.30838	-3.73806	0.000185445	0.00376392	Down																						FBgn0052440	CG32440	147.593	-1.1197	0.349035	-3.20799	0.00133665	0.0231947	Down		FBgn0052121	CG32121	355.429	1.18039	0.180124	6.55317	5.63297e-11	1.70121e-09	Up
FBgn0003480	spn-B	175.517	-1.15105	0.32192	-3.57559	0.000349439	0.00557729	Down																						FBgn0031407	CG4270	99.8253	-1.11856	0.315822	-3.54174	0.000397495	0.0107423	Down		FBgn0034484	CG11044	169.318	1.18056	0.205942	5.73251	9.89532e-09	2.02134e-07	Up
FBgn0036565	CG5235	535.564	-1.15076	0.347357	-3.31289	0.000923357	0.0102789	Down																						FBgn0038088	CG10126	571.62	-1.11627	0.251949	-4.43054	9.3998e-06	0.000829449	Down		FBgn0034509	Obp57c	598.451	1.18065	0.131725	8.963	3.15965e-19	3.02178e-17	Up
FBgn0026876	CG11403	510.471	-1.14981	0.304759	-3.77285	0.000161396	0.00342418	Down																						FBgn0267726	CG46059	782.049	-1.11497	0.261808	-4.25872	2.05602e-05	0.00141332	Down		FBgn0033130	Tsp42Ei	395.238	1.18089	0.172977	6.82684	8.68029e-12	2.88368e-10	Up
FBgn0023097	bon	1298.57	-1.14872	0.35629	-3.22413	0.00126356	0.012329	Down																						FBgn0085419	Rgk2	164.568	-1.11491	0.285231	-3.90879	9.27608e-05	0.00401375	Down		FBgn0010100	mAcon1	34954.7	1.18178	0.116885	10.1106	4.95672e-24	9.77713e-22	Up
FBgn0263855	BubR1	822.072	-1.14776	0.338974	-3.38598	0.000709233	0.00878641	Down																						FBgn0033322	CG8584	106.544	-1.11274	0.381884	-2.91381	0.00357045	0.0408429	Down		FBgn0039485	CG17189	179.578	1.18191	0.194051	6.09073	1.12396e-09	2.72338e-08	Up
FBgn0030054	Caf1-180	2542.87	-1.14771	0.31202	-3.67832	0.000234776	0.00438513	Down																						FBgn0030319	CG2533	150.324	-1.1106	0.271671	-4.08805	4.35012e-05	0.00239488	Down		FBgn0000715	FMRFa	68.8102	1.1851	0.341259	3.47274	0.000515181	0.00307938	Up
FBgn0022893	Df31	15013.7	-1.14625	0.27066	-4.23501	2.28544e-05	0.00089781	Down																						FBgn0034129	Parp16	101.966	-1.1104	0.383166	-2.89795	0.00375604	0.0422156	Down		FBgn0024189	sns	110.653	1.18531	0.230146	5.15023	2.60165e-07	4.18919e-06	Up
FBgn0250850	rig	1719.3	-1.14619	0.316514	-3.6213	0.000293123	0.00504901	Down																						FBgn0039521	CG5402	453.681	-1.10598	0.324443	-3.40885	0.000652381	0.0152002	Down		FBgn0002563	Lsp1beta	1029.53	1.18571	0.433151	2.73742	0.00619232	0.0229243	Up
FBgn0036483	CG12316	1094	-1.14593	0.320418	-3.57638	0.000348388	0.00557527	Down																						FBgn0051288	CG31288	892.858	-1.10578	0.388677	-2.84498	0.00444143	0.0459736	Down		FBgn0001138	grn	24.7188	1.18607	0.453771	2.6138	0.00895413	0.0304841	Up
FBgn0020248	stet	1345.2	-1.14462	0.212505	-5.38631	7.19174e-08	7.12041e-06	Down																						FBgn0050334	CG30334	116.694	-1.10126	0.29106	-3.78362	0.000154564	0.00574886	Down		FBgn0036094	CG14153	245.064	1.18692	0.191622	6.19408	5.86263e-10	1.51041e-08	Up
FBgn0085444	mute	1083.69	-1.14344	0.305338	-3.74482	0.00018052	0.00368855	Down																						FBgn0031460	CG15399	51.9722	-1.10037	0.390491	-2.81791	0.00483372	0.0484472	Down		FBgn0043534	Obp57b	154.335	1.18797	0.20965	5.66644	1.45791e-08	2.88645e-07	Up
FBgn0036640	nxf2	527.908	-1.14322	0.206432	-5.53799	3.05961e-08	3.41834e-06	Down																						FBgn0037326	CG14669	79.2605	-1.09763	0.33213	-3.30482	0.000950384	0.0186509	Down		FBgn0052082	IRSp53	729.87	1.18826	0.147469	8.05767	7.77644e-16	4.76552e-14	Up
FBgn0036165	chrb	2663.56	-1.14093	0.305	-3.74075	0.000183471	0.00373631	Down																						FBgn0040694	CG14974	78.3366	-1.09487	0.36034	-3.03843	0.00237816	0.032143	Down		FBgn0038282	dpr9	59.2532	1.18928	0.306447	3.88086	0.000104089	0.000845029	Up
FBgn0033979	Cyp6a19	1945.66	-1.1408	0.402203	-2.83637	0.00456291	0.026952	Down																						FBgn0022709	Adk1	1411.95	-1.09286	0.231912	-4.71239	2.44826e-06	0.000304613	Down		FBgn0024941	RSG7	54.0043	1.18928	0.347595	3.42145	0.00062288	0.00356609	Up
FBgn0013732	sced	1366.26	-1.13927	0.313712	-3.63158	0.000281696	0.00490772	Down																						FBgn0033110	CG9447	41.5766	-1.09043	0.365077	-2.98684	0.00281873	0.0356724	Down		FBgn0267702	lncRNA:CR46035	31.9872	1.18961	0.41895	2.83951	0.00451823	0.0178691	Up
FBgn0000964	tj	1252	-1.13882	0.25379	-4.48723	7.21547e-06	0.000369202	Down																						FBgn0262899	CG43254	95.2082	-1.09016	0.34596	-3.15112	0.00162647	0.0262459	Down		FBgn0004242	Syt1	557.398	1.19015	0.196154	6.06741	1.29993e-09	3.11982e-08	Up
FBgn0000017	Abl	1671.46	-1.13838	0.345161	-3.29811	0.000973378	0.0106122	Down																						FBgn0050056	CG30056	115.927	-1.08741	0.381514	-2.85024	0.00436856	0.0455998	Down		FBgn0001321	knk	51.1191	1.19047	0.365714	3.2552	0.00113312	0.00580776	Up
FBgn0032067	LManIV	122.72	-1.13678	0.411469	-2.76272	0.00573212	0.0313593	Down																						FBgn0034592	CG9406	66.9209	-1.08691	0.284665	-3.8182	0.000134427	0.00519421	Down		FBgn0035103	Vdup1	823.697	1.19117	0.128948	9.23763	2.5202e-20	2.81549e-18	Up
FBgn0024989	CG3777	62.7645	-1.13334	0.353106	-3.20963	0.00132908	0.0125859	Down																						FBgn0002789	Mp20	5662.78	-1.08299	0.306221	-3.53662	0.00040528	0.0108675	Down		FBgn0030164	CG1889	244.145	1.19192	0.165751	7.19103	6.43026e-13	2.55269e-11	Up
FBgn0285917	sbb	3336.42	-1.13319	0.287761	-3.93796	8.21766e-05	0.00219648	Down																						FBgn0028396	TotA	872.138	-1.08252	0.224899	-4.81334	1.48427e-06	0.000207497	Down		FBgn0036984	CG13248	60.5977	1.19206	0.315962	3.77279	0.000161431	0.00121666	Up
FBgn0001612	Grip91	952.671	-1.13202	0.2966	-3.81666	0.000135271	0.00303377	Down																						FBgn0267383	Ubc87F	270.61	-1.0823	0.29315	-3.69196	0.000222529	0.00746283	Down		FBgn0032707	CG10348	236.964	1.19251	0.198112	6.01938	1.75086e-09	4.116e-08	Up
FBgn0003044	Pcl	2373.46	-1.1288	0.334163	-3.37799	0.00073017	0.00898183	Down																						FBgn0046297	lncRNA:CR9284	420.797	-1.08108	0.308543	-3.50383	0.000458627	0.0116635	Down		FBgn0034693	CG11073	1697.31	1.19396	0.12679	9.41681	4.65016e-21	6.11497e-19	Up
FBgn0036576	CG5151	358.344	-1.12814	0.369744	-3.05113	0.00227984	0.0177179	Down																						FBgn0050065	CG30065	83.5325	-1.08104	0.331978	-3.25635	0.00112854	0.0204665	Down		FBgn0053531	Ddr	27.0245	1.1943	0.492426	2.42534	0.0152941	0.04649	Up
FBgn0000927	fs(1)Ya	3305.96	-1.12782	0.263605	-4.27845	1.88198e-05	0.000783753	Down																						FBgn0033397	Cyp4p3	455.157	-1.07908	0.26843	-4.01995	5.82104e-05	0.00289702	Down		FBgn0036956	CG13813	145.709	1.19534	0.313917	3.80783	0.000140193	0.00107915	Up
FBgn0032733	CG15170	201.432	-1.1273	0.209962	-5.36908	7.914e-08	7.67114e-06	Down																						FBgn0053978	CG33978	290.577	-1.07699	0.292629	-3.68039	0.000232876	0.00770597	Down		FBgn0000477	DNaseII	492.523	1.1973	0.135718	8.82195	1.12481e-18	1.00706e-16	Up
FBgn0003502	Btk29A	1809.41	-1.12497	0.311947	-3.60628	0.000310617	0.00524645	Down																						FBgn0265967	lncRNA:CR44754	58.2289	-1.07618	0.375541	-2.86567	0.00416126	0.0445141	Down		FBgn0260499	qvr	507.96	1.19911	0.174862	6.85747	7.00909e-12	2.39142e-10	Up
FBgn0039644	rdog	5876.61	-1.12495	0.219228	-5.13139	2.87611e-07	2.38267e-05	Down																						FBgn0037565	CG9626	570.965	-1.0754	0.259608	-4.14241	3.43669e-05	0.0019981	Down		FBgn0004573	5-HT7	35.2091	1.19977	0.385383	3.11319	0.00185078	0.00859294	Up
FBgn0270926	AsnS	1729.03	-1.12463	0.188814	-5.95628	2.58051e-09	3.61212e-07	Down																						FBgn0085285	CG34256	113.634	-1.07223	0.30636	-3.49991	0.000465414	0.0117548	Down		FBgn0035495	CG14989	541.045	1.20043	0.207249	5.79221	6.94682e-09	1.48136e-07	Up
FBgn0259734	Nost	1272.81	-1.12403	0.35083	-3.20392	0.00135571	0.012757	Down																						FBgn0015585	Acp63F	232.889	-1.07212	0.290009	-3.69685	0.000218287	0.00738025	Down		FBgn0022700	Cht4	87.4338	1.20096	0.277746	4.32395	1.53259e-05	0.000163822	Up
FBgn0015926	dah	922.97	-1.12218	0.353538	-3.17414	0.0015028	0.013575	Down																						FBgn0259966	Sfp51E	227.101	-1.0716	0.331563	-3.23198	0.00122936	0.0218041	Down		FBgn0026255	clumsy	241.204	1.20098	0.175069	6.86002	6.88525e-12	2.36838e-10	Up
FBgn0264745	CR44003	71.434	-1.12218	0.364201	-3.0812	0.00206167	0.016571	Down																						FBgn0034898	CG18128	72.463	-1.0711	0.344448	-3.10962	0.00187327	0.0282803	Down		FBgn0285896	btl	169.05	1.20184	0.195158	6.15831	7.35231e-10	1.86003e-08	Up
FBgn0003447	sn	1566.16	-1.12199	0.319137	-3.5157	0.000438594	0.00660222	Down																						FBgn0001991	Ca-alpha1D	685.389	-1.07109	0.201395	-5.31836	1.04707e-07	2.41252e-05	Down		FBgn0035504	Teh4	32.6805	1.20198	0.397737	3.02206	0.00251065	0.0110626	Up
FBgn0032026	CG7627	4976.21	-1.11892	0.291262	-3.84164	0.000122216	0.00287922	Down																						FBgn0033279	CG2291	258.961	-1.07083	0.370401	-2.89099	0.00384028	0.0424718	Down		FBgn0031232	CG11617	145.843	1.20215	0.210928	5.69933	1.20282e-08	2.41022e-07	Up
FBgn0030598	CG9503	78.1235	-1.1155	0.306326	-3.64153	0.000271022	0.00479028	Down																						FBgn0040759	CG13177	125.978	-1.06928	0.293658	-3.64124	0.000271331	0.00837692	Down		FBgn0036208	CG10361	251.316	1.20233	0.190879	6.29893	2.99717e-10	8.08466e-09	Up
FBgn0034437	CG10051	82.1396	-1.11439	0.271643	-4.10241	4.08865e-05	0.00135568	Down																						FBgn0262816	CG43187	93.9079	-1.06895	0.324551	-3.29364	0.000988992	0.0190776	Down		FBgn0015400	kek2	39.6522	1.20375	0.36816	3.26964	0.00107685	0.00557365	Up
FBgn0030813	CG4949	699.928	-1.11377	0.290649	-3.832	0.000127108	0.00292612	Down																						FBgn0041102	ocn	1282.67	-1.06854	0.269544	-3.96427	7.36222e-05	0.0035096	Down		FBgn0050197	CG30197	1007.13	1.20448	0.122403	9.84029	7.54959e-23	1.30556e-20	Up
FBgn0011692	pav	1067.39	-1.11167	0.328128	-3.38791	0.000704263	0.00877611	Down																						FBgn0085197	CG34168	919.375	-1.06525	0.253626	-4.2001	2.66795e-05	0.0016765	Down		FBgn0032230	lft	258.563	1.20654	0.170777	7.06502	1.60591e-12	5.99792e-11	Up
FBgn0030970	CG7326	574.398	-1.11067	0.3755	-2.95784	0.00309806	0.0214173	Down																						FBgn0264552	CG43931	85.9092	-1.06246	0.331091	-3.20898	0.00133209	0.0231802	Down		FBti0060102	NA	30.761	1.20667	0.420722	2.86809	0.00412957	0.0165761	Up
FBgn0004045	Yp1	87193.8	-1.10953	0.235731	-4.70678	2.51664e-06	0.000157167	Down																						FBgn0039609	Nepl17	127.442	-1.06188	0.255616	-4.1542	3.26425e-05	0.00192483	Down		FBgn0053556	form3	907.379	1.20699	0.135668	8.89665	5.75571e-19	5.38223e-17	Up
FBgn0034143	CG8303	1519.57	-1.10871	0.243672	-4.55002	5.36419e-06	0.000296932	Down																						FBgn0034075	Asph	1760.52	-1.06109	0.339643	-3.12413	0.00178331	0.0275627	Down		FBgn0039647	jus	151.482	1.20811	0.240872	5.01558	5.28739e-07	8.10048e-06	Up
FBgn0030833	CG8915	613.804	-1.10808	0.331955	-3.33805	0.000843701	0.00980914	Down																						FBgn0040733	BomS6	392.984	-1.06093	0.324387	-3.27055	0.00107339	0.0199858	Down		FBgn0034264	Dlish	43.3762	1.20816	0.369465	3.27003	0.00107535	0.0055682	Up
FBgn0003124	polo	5330.99	-1.10657	0.26684	-4.14696	3.36919e-05	0.00119447	Down																						FBgn0040099	lectin-28C	1094.64	-1.05902	0.251519	-4.21049	2.54822e-05	0.00164274	Down		FBgn0264480	lncRNA:CR43888	22.5349	1.20822	0.484132	2.49564	0.012573	0.0398325	Up
FBgn0039098	GILT3	140.93	-1.10597	0.259585	-4.26053	2.03945e-05	0.000827879	Down																						FBgn0034515	CG13428	189.552	-1.05901	0.333994	-3.17074	0.00152051	0.0252242	Down		FBgn0038261	CG14856	29.7299	1.20885	0.422799	2.85917	0.00424753	0.0169633	Up
FBgn0010768	sqz	355.794	-1.10567	0.309158	-3.57637	0.000348397	0.00557527	Down																						FBgn0033168	CG11145	99.7851	-1.05582	0.342815	-3.07985	0.00207103	0.0297206	Down		FBgn0010044	GstD8	42.4055	1.21409	0.362393	3.35021	0.000807517	0.00443029	Up
FBgn0033993	CG8089	153.394	-1.1056	0.361015	-3.06246	0.00219523	0.0173033	Down																						FBgn0035034	CG3565	181.061	-1.05284	0.349044	-3.01636	0.00255831	0.0336119	Down		FBgn0033872	CG6329	570.848	1.21414	0.189238	6.41591	1.39982e-10	3.93571e-09	Up
FBgn0000463	Dl	802.792	-1.10552	0.335738	-3.29282	0.000991869	0.0107369	Down																						FBgn0036877	CG9452	145.516	-1.05226	0.344229	-3.05687	0.00223659	0.0311271	Down		FBgn0040262	Ugt37C2	38.9654	1.21593	0.433209	2.8068	0.00500356	0.0193283	Up
FBgn0032934	CG8679	484.663	-1.10514	0.309224	-3.57392	0.000351683	0.00560105	Down																						FBgn0250831	BG642167	170.496	-1.04601	0.344091	-3.03993	0.00236631	0.0321383	Down		FBgn0051636	CG31636	117.829	1.21652	0.264199	4.60457	4.13323e-06	5.22824e-05	Up
FBgn0031769	CG9135	2429.34	-1.1033	0.305654	-3.60962	0.000306646	0.00518852	Down																						FBgn0262030	CG42841	75.5445	-1.04454	0.354541	-2.94618	0.00321723	0.0386378	Down		FBgn0029082	hbs	45.8832	1.21869	0.360932	3.3765	0.000734134	0.00410803	Up
FBgn0261954	east	2278.82	-1.10279	0.326459	-3.37804	0.000730046	0.00898183	Down																						FBgn0003145	prd	187.499	-1.04442	0.341087	-3.06203	0.00219844	0.0307683	Down		FBgn0033358	spab	56.7114	1.21982	0.331103	3.6841	0.000229516	0.00160878	Up
FBgn0038478	cal1	1616.5	-1.10155	0.331236	-3.32558	0.000882343	0.0100616	Down																						FBgn0020277	lush	70.8869	-1.04054	0.29384	-3.54119	0.000398328	0.0107423	Down		FBgn0267252	Ggamma30A	909.301	1.22149	0.330507	3.6958	0.000219194	0.00154803	Up
FBgn0033374	Boot	1640.19	-1.09939	0.279205	-3.93758	8.23078e-05	0.00219648	Down																						FBgn0052833	CG32833	139.101	-1.04053	0.348656	-2.98441	0.00284127	0.0357805	Down		FBgn0011693	Pdh	563.157	1.22232	0.481179	2.54025	0.0110772	0.0359391	Up
FBgn0033549	mms4	153.227	-1.09582	0.331472	-3.30594	0.000946598	0.0104323	Down																						FBgn0030283	CG15198	201.338	-1.03835	0.264408	-3.92707	8.59863e-05	0.00384835	Down		FBgn0052225	CG32225	78.5176	1.22303	0.296658	4.1227	3.74449e-05	0.000353028	Up
FBgn0041171	ago	3688.71	-1.09474	0.290617	-3.76694	0.000165258	0.00346985	Down																						FBgn0036364	CG14109	374.586	-1.03742	0.276859	-3.7471	0.000178889	0.00639581	Down		FBgn0270928	VAChT	104.209	1.22312	0.272572	4.48732	7.21237e-06	8.43046e-05	Up
FBgn0037615	CG11760	38.9633	-1.09434	0.385829	-2.83633	0.00456356	0.026952	Down																						FBgn0037500	CG17944	123.897	-1.03551	0.322364	-3.21224	0.00131705	0.0229507	Down		FBti0019665	NA	28.5785	1.22511	0.452223	2.70909	0.00674686	0.0245474	Up
FBgn0039152	Root	915.869	-1.09338	0.201182	-5.43479	5.48622e-08	5.65903e-06	Down																						FBgn0047351	CG31468	688.299	-1.0345	0.267443	-3.86811	0.000109683	0.00453382	Down		FBgn0023416	Ac3	61.8782	1.22564	0.308955	3.96706	7.27652e-05	0.000623617	Up
FBgn0029970	Nek2	355.059	-1.09198	0.383127	-2.85017	0.00436955	0.0262388	Down																						FBgn0042129	OS9	178.848	-1.02714	0.312462	-3.28723	0.00101176	0.019343	Down		FBgn0053202	dpr11	53.5962	1.22703	0.363281	3.37763	0.000731126	0.00409664	Up
FBgn0011481	Ssdp	3077.69	-1.09166	0.300387	-3.63419	0.000278854	0.00486516	Down																						FBgn0050376	CG30376	1057.76	-1.02703	0.257763	-3.98438	6.76556e-05	0.00327537	Down		FBgn0038385	Fbxl7	192.084	1.22769	0.198098	6.19739	5.74075e-10	1.48203e-08	Up
FBgn0025639	Hmt4-20	2805.08	-1.09091	0.317904	-3.43156	0.000600125	0.00795052	Down																						FBgn0032370	CG12307	249.845	-1.02516	0.292947	-3.49947	0.00046618	0.0117548	Down		FBgn0032798	CG10132	313.499	1.2277	0.158184	7.76127	8.40839e-15	4.49777e-13	Up
FBgn0036574	elg1	1885.03	-1.09057	0.328514	-3.31971	0.000901097	0.0101796	Down																						FBgn0011270	Pglym87	556.903	-1.02453	0.295472	-3.46745	0.000525418	0.0129195	Down		FBgn0028939	NimC2	192.481	1.22879	0.185146	6.63688	3.20396e-11	9.96225e-10	Up
FBgn0033631	Sod3	4512.3	-1.08731	0.24294	-4.47564	7.61811e-06	0.000388173	Down																						FBgn0052808	CG32808	66.1162	-1.0233	0.335364	-3.0513	0.00227852	0.0313946	Down		FBgn0031850	Tsp	960.778	1.22946	0.136503	9.00682	2.12114e-19	2.14218e-17	Up
FBgn0031377	CG15356	1173.2	-1.08621	0.295906	-3.67079	0.000241803	0.00446163	Down																						FBgn0031501	CG17261	400.04	-1.02287	0.282556	-3.62007	0.000294524	0.0087877	Down		FBgn0031528	CG15412	303.335	1.22987	0.178979	6.87155	6.35062e-12	2.20855e-10	Up
FBgn0010309	pigeon	654.167	-1.08501	0.277674	-3.90751	9.3252e-05	0.00237578	Down																						FBgn0031751	CG9016	458.541	-1.02208	0.303399	-3.36876	0.000755085	0.0165401	Down		FBgn0033312	CG8642	25.1816	1.23017	0.470677	2.61362	0.00895884	0.0304841	Up
FBgn0261617	nej	3157.82	-1.08493	0.271528	-3.99564	6.45203e-05	0.00186191	Down																						FBgn0039104	CG10252	1819.36	-1.02012	0.274356	-3.71824	0.000200616	0.00701142	Down		FBgn0083228	Frq2	523.775	1.23097	0.140027	8.79095	1.48301e-18	1.29114e-16	Up
FBgn0033471	CG12134	42.7849	-1.08473	0.375194	-2.89112	0.00383866	0.0243602	Down																						FBgn0037462	sunz	90.0464	-1.01766	0.344757	-2.95183	0.00315896	0.038097	Down		FBgn0028996	onecut	57.2896	1.23169	0.312287	3.94411	8.00974e-05	0.000675	Up
FBgn0023395	Chd3	789.781	-1.08437	0.357912	-3.02971	0.00244787	0.018643	Down																						FBgn0050093	COX6AL	119.484	-1.01693	0.273693	-3.7156	0.000202721	0.00706208	Down		FBgn0029708	CG3556	165.645	1.23231	0.207383	5.94216	2.81288e-09	6.4213e-08	Up
FBgn0053290	CG33290	89.7705	-1.08267	0.421755	-2.56705	0.0102569	0.0452731	Down																						FBgn0017456	Ubc84D	144.994	-1.01564	0.319372	-3.18012	0.00147214	0.0247519	Down		FBgn0038959	CG13856	96.6274	1.23254	0.263961	4.66941	3.02062e-06	3.93117e-05	Up
FBgn0040373	CG3038	344.848	-1.08266	0.242955	-4.45621	8.34201e-06	0.000418062	Down																						FBgn0038658	CG14292	5553.78	-1.0148	0.223613	-4.5382	5.67356e-06	0.00057861	Down		FBgn0031471	CG3117	61.3975	1.23288	0.327697	3.76224	0.000168398	0.00125641	Up
FBgn0040609	CG3348	1200.99	-1.08259	0.236426	-4.57897	4.67268e-06	0.000267154	Down																						FBgn0040996	CG12617	115.13	-1.01194	0.331915	-3.04878	0.00229774	0.0316244	Down		FBgn0026176	SkpB	471.152	1.23371	0.165976	7.43306	1.06118e-13	4.73367e-12	Up
FBgn0031519	Fign	148.113	-1.0824	0.277482	-3.9008	9.58747e-05	0.00240239	Down																						FBgn0010424	TpnC73F	1045.47	-1.01191	0.303742	-3.33147	0.000863893	0.0178297	Down		FBgn0002565	Lsp2	106.272	1.23431	0.326765	3.77736	0.000158499	0.0012003	Up
FBgn0038608	WRNexo	884.788	-1.08211	0.318363	-3.39898	0.000676368	0.00858272	Down																						FBgn0035196	CG9129	750.398	-1.00892	0.258604	-3.90141	9.56348e-05	0.00408896	Down		FBgn0085345	CG34316	70.6625	1.23493	0.331413	3.72625	0.000194353	0.00140925	Up
FBgn0015396	jumu	1487.87	-1.08188	0.333856	-3.24055	0.00119299	0.0119084	Down																						FBgn0265356	tn	2762.58	-1.00892	0.251216	-4.01613	5.91622e-05	0.00293265	Down		FBgn0053543	CG33543	73.8029	1.23505	0.29697	4.15884	3.19874e-05	0.00030708	Up
FBgn0040477	cid	406.565	-1.08186	0.344306	-3.14216	0.00167705	0.0145994	Down																						FBgn0034920	CG5597	1080.99	-1.00645	0.228381	-4.40687	1.04876e-05	0.000893743	Down		FBgn0035777	CG8563	23.9653	1.23789	0.482105	2.56767	0.0102384	0.0338437	Up
FBgn0261238	Alh	1860.68	-1.08152	0.287801	-3.75787	0.000171366	0.00354311	Down																						FBgn0013686	lrRNA	1.39279e+06	-1.00641	0.304681	-3.30317	0.000955975	0.0186806	Down		FBgn0038072	CG6225	392.536	1.23794	0.157143	7.87777	3.33285e-15	1.93e-13	Up
FBgn0261016	clos	3508.97	-1.07762	0.229693	-4.69159	2.71093e-06	0.000165898	Down																						FBgn0032593	Trpgamma	75.6249	-1.00567	0.307961	-3.26557	0.00109243	0.0201961	Down		FBgn0003896	tup	87.107	1.23851	0.258656	4.78823	1.68257e-06	2.31633e-05	Up
FBgn0026083	tyf	4872.65	-1.07737	0.277699	-3.87962	0.000104619	0.00255341	Down																						FBgn0038790	MtnC	170.493	-1.00552	0.238092	-4.22323	2.40825e-05	0.00158537	Down		FBgn0265356	tn	4812.96	1.23915	0.132439	9.35638	8.25132e-21	1.00158e-18	Up
FBgn0030049	Trf4-1	1470.52	-1.07726	0.301104	-3.5777	0.000346631	0.00556897	Down																						FBgn0040519	CG15219	997.839	-1.00383	0.261722	-3.83548	0.000125321	0.00496574	Down		FBgn0038143	CG9813	355.686	1.23923	0.19329	6.41126	1.44323e-10	4.03976e-09	Up
FBgn0261811	pico	2830.43	-1.07541	0.267186	-4.02495	5.69877e-05	0.00170407	Down																						FBgn0262524	ver	191.381	-1.00348	0.351306	-2.85644	0.00428417	0.0450962	Down		FBgn0031866	Nlg2	58.7672	1.23924	0.349337	3.54741	0.000389035	0.00245191	Up
FBgn0266982	lncRNA:CR45433	44.0217	-1.07271	0.397296	-2.70003	0.00693325	0.0349348	Down																						FBgn0032225	CG5022	59.0379	-1.00251	0.349865	-2.86543	0.00416448	0.0445141	Down		FBgn0039161	CG13606	229.652	1.24089	0.197414	6.28574	3.26289e-10	8.74539e-09	Up
FBgn0024250	brk	213.516	-1.0726	0.323941	-3.3111	0.000929288	0.0102974	Down																						FBgn0034278	CG14488	117.637	-1.00053	0.35223	-2.84056	0.00450348	0.0463077	Down		FBgn0035410	CG14964	373.727	1.24113	0.187581	6.6165	3.678e-11	1.13802e-09	Up
FBgn0000307	chif	1698.78	-1.07228	0.335551	-3.19558	0.00139549	0.0129987	Down																						FBgn0039925	Kif3C	54.8933	-1.00033	0.346602	-2.88612	0.00390027	0.0428685	Down		FBgn0040843	CG15213	95.3942	1.24383	0.257042	4.83903	1.30475e-06	1.84241e-05	Up
FBgn0262619	DNAlig1	1004.35	-1.07165	0.265207	-4.04079	5.3272e-05	0.0016424	Down																						FBgn0027611	LManII	5992.81	1.00571	0.218371	4.60553	4.11421e-06	0.000453	Up		FBgn0032639	CG18563	26.3213	1.2454	0.518155	2.40353	0.0162375	0.0488052	Up
FBgn0036995	atk	162.424	-1.07091	0.266925	-4.01201	6.02045e-05	0.00177106	Down																						FBgn0261987	Pxt	9846.55	1.00831	0.169741	5.9403	2.84497e-09	1.14184e-06	Up		FBgn0033668	exp	454.557	1.24569	0.191414	6.50781	7.62558e-11	2.23873e-09	Up
FBgn0031886	Nuf2	304.49	-1.07085	0.269254	-3.9771	6.976e-05	0.00196652	Down																						FBgn0029810	CG12239	185.915	1.01166	0.286601	3.52986	0.000415787	0.0110539	Up		FBgn0011286	RyR	2613.28	1.24616	0.134004	9.29943	1.41207e-20	1.62054e-18	Up
FBgn0030301	HP5	1006.69	-1.07051	0.266865	-4.01142	6.03538e-05	0.00177106	Down																						FBgn0035620	Alp9	1376.56	1.01681	0.293625	3.46294	0.00053431	0.0130607	Up		FBgn0086368	tw	102.804	1.24785	0.264403	4.7195	2.36429e-06	3.14839e-05	Up
FBgn0261278	grp	3437.33	-1.06964	0.264311	-4.0469	5.19001e-05	0.00161647	Down																						FBgn0030593	CG9512	1654.68	1.04462	0.145982	7.1558	8.31884e-13	1.03503e-09	Up		FBgn0039257	tnc	188.957	1.24861	0.186639	6.68997	2.23221e-11	7.0625e-10	Up
FBgn0030148	CG3106	1621.16	-1.06951	0.248589	-4.30232	1.69018e-05	0.000721316	Down																						FBgn0035092	Nplp1	264.348	1.05199	0.351759	2.99066	0.00278373	0.0355232	Up		FBgn0034136	DAT	206.538	1.25123	0.184754	6.77239	1.26675e-11	4.15363e-10	Up
FBgn0005617	msl-1	2172.66	-1.06814	0.30746	-3.47407	0.000512624	0.00720039	Down																						FBgn0032228	CG5367	186.576	1.06545	0.252566	4.21852	2.45912e-05	0.00160191	Up		FBgn0033667	reb	144.114	1.25215	0.232233	5.39181	6.97516e-08	1.2281e-06	Up
FBgn0262473	Tl	3076.17	-1.06812	0.267995	-3.98558	6.73141e-05	0.00191531	Down																						FBgn0034582	Cht9	44.8226	1.07892	0.364557	2.95955	0.00308093	0.037398	Up		FBgn0266095	lncRNA:CR44832	20.2996	1.25327	0.50874	2.46347	0.01376	0.0428903	Up
FBgn0262743	Fs(2)Ket	6808.92	-1.06808	0.275667	-3.87453	0.000106829	0.00259157	Down																						FBgn0050043	CG30043	95.3113	1.08777	0.328637	3.30993	0.000933187	0.0185148	Up		FBgn0030326	CG2444	65.5208	1.25478	0.330455	3.79714	0.000146373	0.00112057	Up
FBgn0002878	mus101	445.533	-1.06755	0.314884	-3.39032	0.000698123	0.00873766	Down																						FBgn0033367	PPO2	928.564	1.12615	0.358669	3.13982	0.00169054	0.0269307	Up		FBgn0031857	LUBEL	1220.76	1.25669	0.131403	9.5637	1.13617e-21	1.66779e-19	Up
FBgn0030293	CG1737	2102.85	-1.06746	0.332906	-3.20649	0.00134363	0.0126842	Down																						FBgn0032495	CG16820	104.516	1.13003	0.367858	3.07192	0.00212689	0.0301178	Up		FBgn0000039	nAChRalpha2	39.849	1.26046	0.37808	3.33384	0.000856558	0.00465083	Up
FBgn0037801	CG3999	542.876	-1.06687	0.204408	-5.21933	1.79575e-07	1.56205e-05	Down																						FBgn0040060	yip7	31255.2	1.13772	0.163637	6.95269	3.58388e-12	3.71589e-09	Up		FBgn0039494	grass	396.398	1.26123	0.194773	6.47537	9.45776e-11	2.71352e-09	Up
FBgn0027620	Acf	1859.19	-1.06616	0.311976	-3.41745	0.000632101	0.00826823	Down																						FBgn0000180	bib	224.105	1.16551	0.394251	2.95627	0.00311383	0.037687	Up		FBgn0040726	dpr1	49.9187	1.26177	0.352282	3.58169	0.000341379	0.00219988	Up
FBgn0031434	insv	514.143	-1.06396	0.335475	-3.1715	0.00151654	0.01365	Down																						FBgn0004045	Yp1	82643.6	1.17427	0.263905	4.4496	8.60288e-06	0.000787037	Up		FBgn0032753	CG17572	22.0486	1.26255	0.481249	2.62348	0.00870362	0.0298751	Up
FBgn0003165	pum	3382.97	-1.06281	0.302936	-3.50838	0.000450849	0.00669576	Down																						FBgn0051044	lncRNA:CR31044	162.876	1.19	0.399684	2.97736	0.00290743	0.0363195	Up		FBgn0029810	CG12239	148.506	1.26363	0.309027	4.08905	4.33148e-05	0.000400884	Up
FBgn0037338	Snm1	595.416	-1.0621	0.312481	-3.39892	0.000676532	0.00858272	Down																						FBgn0032733	CG15170	109.258	1.19021	0.334435	3.55887	0.000372456	0.0102752	Up		FBgn0034030	CG8192	208.671	1.26427	0.182481	6.92825	4.26084e-12	1.50669e-10	Up
FBgn0263144	bin3	3135.27	-1.06188	0.277435	-3.82749	0.000129456	0.00294503	Down																						FBgn0035667	Jon65Ai	1818.94	1.20274	0.363706	3.30692	0.000943295	0.0185998	Up		FBgn0029003	mab-21	94.8623	1.26836	0.278491	4.55441	5.25338e-06	6.46381e-05	Up
FBgn0266420	Ote	1386.92	-1.06016	0.271425	-3.9059	9.3875e-05	0.00238018	Down																						FBgn0035665	Jon65Aiii	38010.2	1.2065	0.159007	7.58772	3.25577e-14	5.7869e-11	Up		FBgn0038079	NijC	217.236	1.26871	0.184033	6.89394	5.42662e-12	1.89242e-10	Up
FBgn0050440	CG30440	632.384	-1.06	0.296038	-3.58061	0.00034279	0.00554675	Down																						FBgn0259229	CG42329	135.912	1.21295	0.28981	4.18533	2.84752e-05	0.00173671	Up		FBgn0287209	Gfat1	1678.55	1.26898	0.113804	11.1506	7.11227e-29	2.5653e-26	Up
FBgn0031033	CG14219	199.424	-1.0595	0.275883	-3.8404	0.000122834	0.00287922	Down																						FBgn0003117	pnr	50.704	1.22013	0.387234	3.15089	0.00162774	0.0262459	Up		FBgn0051781	lncRNA:CR31781	2058.57	1.2715	0.142588	8.91727	4.77937e-19	4.5026e-17	Up
FBgn0030794	CG13005	457.038	-1.059	0.268118	-3.94976	7.82283e-05	0.00212175	Down																						FBgn0032913	CG9259	1042.18	1.22256	0.204479	5.97892	2.2462e-09	9.31575e-07	Up		FBgn0051619	nolo	297.867	1.27462	0.180265	7.07082	1.54019e-12	5.78672e-11	Up
FBgn0046878	Obp83cd	79.4412	-1.05633	0.294191	-3.59063	0.000329882	0.00543613	Down																						FBgn0001090	bnb	841.406	1.23438	0.312945	3.9444	8.00011e-05	0.00367296	Up		FBgn0039816	CG11317	47.5521	1.2776	0.372927	3.42587	0.000612824	0.0035213	Up
FBgn0033155	Br140	2217.06	-1.05621	0.283743	-3.72242	0.000197322	0.00393933	Down																						FBgn0035619	Alp10	1519.3	1.24711	0.254352	4.90309	9.43401e-07	0.000144911	Up		FBgn0033464	CG1441	138.02	1.2792	0.235921	5.42215	5.88865e-08	1.05295e-06	Up
FBgn0030928	CG15044	370.076	-1.05519	0.409074	-2.57947	0.00989528	0.0442544	Down																						FBgn0043575	PGRP-SC2	1185.77	1.25471	0.402171	3.11985	0.00180943	0.0277594	Up		FBgn0085466	CG34437	50.0172	1.27969	0.350745	3.6485	0.000263776	0.00179226	Up
FBgn0004655	wapl	2414.07	-1.05503	0.259479	-4.06595	4.78367e-05	0.00152283	Down																						FBgn0250815	Jon65Aiv	61754.9	1.27316	0.201147	6.32953	2.45917e-10	1.61037e-07	Up		FBgn0053978	CG33978	573.201	1.28005	0.154227	8.29981	1.04277e-16	7.03954e-15	Up
FBgn0037025	Spc105R	542.008	-1.05167	0.317599	-3.3113	0.00092864	0.0102974	Down																						FBgn0035006	CG4563	153.131	1.27796	0.44398	2.87841	0.00399686	0.0434694	Up		FBgn0041605	cpx	1563.9	1.28112	0.158671	8.07407	6.79953e-16	4.20771e-14	Up
FBgn0026575	hang	1966.96	-1.05112	0.288002	-3.64968	0.000262566	0.00470225	Down																						FBgn0003486	spo	192.389	1.28428	0.36167	3.55097	0.000383807	0.0104722	Up		FBgn0039807	CG15546	444.115	1.28132	0.145697	8.79441	1.43803e-18	1.26067e-16	Up
FBgn0039754	CG9747	1299.62	-1.05097	0.23636	-4.44647	8.72927e-06	0.000432135	Down																						FBgn0053306	CG33306	319.648	1.29212	0.341195	3.78705	0.000152446	0.00574886	Up		FBgn0032839	AANATL3	93.7539	1.2819	0.343628	3.73049	0.000191107	0.00138731	Up
FBgn0037810	sle	3324.01	-1.0508	0.311739	-3.37076	0.000749604	0.00910138	Down																						FBgn0034289	CG10910	952.265	1.31974	0.395124	3.34008	0.000837546	0.0175993	Up		FBgn0032797	Hasp	546.05	1.2832	0.171244	7.49342	6.71016e-14	3.1258e-12	Up
FBgn0023528	CG2924	2958.49	-1.04989	0.289513	-3.62641	0.000287386	0.00497129	Down																						FBgn0034580	Cht8	486.585	1.33696	0.291334	4.5891	4.45164e-06	0.000473396	Up		FBgn0031031	CG14218	64.0817	1.28415	0.346868	3.70214	0.000213785	0.00151704	Up
FBgn0011559	Acp36DE	4982.34	-1.04865	0.253223	-4.14121	3.45477e-05	0.00121245	Down																						FBgn0284435	tyn	185.147	1.33696	0.39749	3.36352	0.000769552	0.0166808	Up		FBgn0030617	CG9095	194.8	1.2842	0.216992	5.9182	3.25474e-09	7.32404e-08	Up
FBgn0039487	gb	612.081	-1.0485	0.260009	-4.03254	5.51765e-05	0.00167243	Down																						FBgn0004429	LysP	609.225	1.34087	0.222977	6.01351	1.81553e-09	8.36622e-07	Up		FBgn0001128	Gpdh1	21964.3	1.28544	0.115106	11.1675	5.88126e-29	2.18368e-26	Up
FBgn0003598	Su(var)3-7	2113.49	-1.04801	0.336645	-3.11311	0.00185125	0.0155479	Down																						FBgn0029966	Ir7c	427.695	1.35712	0.478323	2.83725	0.00455033	0.0465586	Up		FBgn0034664	CG4377	482.336	1.28577	0.173599	7.40656	1.29618e-13	5.66191e-12	Up
FBgn0029944	Dok	955.18	-1.04738	0.297313	-3.5228	0.000427008	0.00645092	Down																						FBgn0031756	CG13992	508.208	1.37472	0.320494	4.28937	1.79178e-05	0.0013037	Up		FBgn0261269	conv	199.542	1.2874	0.199933	6.43916	1.20138e-10	3.41582e-09	Up
FBgn0259676	DNApol-alpha60	534.576	-1.04642	0.30761	-3.40177	0.000669503	0.00854634	Down																						FBgn0033887	St4	219.892	1.38366	0.493954	2.80119	0.00509141	0.0498627	Up		FBgn0013342	nSyb	648.63	1.28915	0.181005	7.12221	1.06207e-12	4.13815e-11	Up
FBgn0015391	glu	1374.04	-1.04595	0.311279	-3.36016	0.00077897	0.0093461	Down																						FBgn0032233	dpr19	475.984	1.38385	0.342676	4.03835	5.38282e-05	0.00271894	Up		FBgn0053179	beat-IIIb	34.3385	1.28935	0.433471	2.97448	0.00293488	0.012538	Up
FBgn0035414	CG14965	229.257	-1.04427	0.324016	-3.2229	0.00126899	0.012329	Down																						FBgn0039778	Jon99Fi	4191.74	1.38467	0.329868	4.19764	2.69709e-05	0.00168539	Up		FBgn0041707	7B2	144.846	1.28968	0.238486	5.40777	6.38155e-08	1.13466e-06	Up
FBgn0022213	Cse1	3332.46	-1.04426	0.304185	-3.43296	0.000597022	0.0079286	Down																						FBgn0004003	wbl	281.952	1.38616	0.250492	5.53378	3.13409e-08	8.47704e-06	Up		FBgn0001263	inaD	95.6867	1.29043	0.374664	3.44425	0.000572653	0.00332835	Up
FBgn0027521	CG3679	1262.66	-1.04402	0.315141	-3.31285	0.000923518	0.0102789	Down																						FBgn0011555	thetaTry	1326.74	1.39054	0.355782	3.9084	9.2908e-05	0.00401375	Up		FBgn0034928	CG13562	29.3993	1.29092	0.450408	2.86612	0.00415532	0.0166582	Up
FBgn0030466	CG15744	532.655	-1.04254	0.266231	-3.91591	9.00651e-05	0.00231395	Down																						FBgn0085358	Diedel3	229.288	1.39181	0.32078	4.33882	1.43249e-05	0.00114988	Up		FBgn0040281	Aplip1	87.5866	1.29192	0.315026	4.10099	4.11387e-05	0.000383273	Up
FBgn0039239	CG13641	293.158	-1.04187	0.349421	-2.98171	0.00286644	0.0203983	Down																						FBgn0015586	Acp76A	823.087	1.40135	0.444505	3.15261	0.00161819	0.0262459	Up		FBgn0000592	Est-6	10267.4	1.29685	0.139644	9.28683	1.58959e-20	1.80784e-18	Up
FBgn0004378	Klp61F	700.233	-1.04179	0.329353	-3.16314	0.00156078	0.0139246	Down																						FBgn0031033	CG14219	76.3504	1.41188	0.46106	3.06225	0.00219682	0.0307683	Up		FBgn0050158	CG30158	37.5086	1.29734	0.421062	3.08112	0.00206223	0.00940521	Up
FBgn0011474	PR-Set7	1474.05	-1.04074	0.36483	-2.85268	0.00433528	0.0260998	Down																						FBgn0050272	MFS1	40.4251	1.42223	0.453527	3.13593	0.00171307	0.0270827	Up		FBgn0028875	nAChRalpha5	59.3223	1.29797	0.330444	3.92795	8.56745e-05	0.000718164	Up
FBgn0038476	kuk	3532.34	-1.03977	0.24129	-4.3092	1.63843e-05	0.000707548	Down																						FBgn0034143	CG8303	1468.11	1.4665	0.335303	4.37366	1.22182e-05	0.00100675	Up		FBgn0010482	l(2)01289	5499.91	1.29884	0.116266	11.1712	5.63868e-29	2.15705e-26	Up
FBgn0014007	Ptp69D	1487	-1.03881	0.292687	-3.54922	0.000386376	0.00600164	Down																						FBgn0284084	wg	36.5509	1.479	0.510171	2.89902	0.00374327	0.0421115	Up		FBgn0085427	CG34398	785.12	1.3006	0.128469	10.1239	4.33029e-24	8.67707e-22	Up
FBgn0260771	Larp7	756.801	-1.03851	0.26855	-3.8671	0.000110136	0.00266648	Down																						FBgn0005391	Yp2	156632	1.52995	0.245697	6.22699	4.75493e-10	2.57221e-07	Up		FBgn0030706	Lrp4	74.5665	1.30168	0.287491	4.52773	5.96199e-06	7.20231e-05	Up
FBgn0004875	enc	3305.48	-1.03802	0.284181	-3.65268	0.000259516	0.00468427	Down																						FBgn0038484	CG5246	191.951	1.53525	0.473326	3.24354	0.00118056	0.0211955	Up		FBgn0039897	CG1674	4434.93	1.30351	0.115451	11.2906	1.46021e-29	6.82729e-27	Up
FBgn0034187	CG6967	1281.19	-1.03766	0.331269	-3.13237	0.001734	0.0148949	Down																						FBgn0030756	CG9903	102.361	1.54111	0.36085	4.27079	1.94785e-05	0.00136153	Up		FBgn0085399	CG34370	76.8012	1.30456	0.306174	4.26085	2.03647e-05	0.000210208	Up
FBgn0032514	CG9302	1419.89	-1.03655	0.217863	-4.75782	1.95695e-06	0.000127967	Down																						FBgn0030596	CG12398	371.349	1.57206	0.464598	3.3837	0.000715162	0.0160325	Up		FBgn0039667	FipoQ	1092.33	1.3049	0.135908	9.60135	7.89067e-22	1.18585e-19	Up
FBgn0050395	CG30395	405.495	-1.03543	0.324863	-3.18728	0.0014362	0.0131587	Down																						FBgn0033792	CG13325	100.961	1.58137	0.353891	4.46851	7.87677e-06	0.000731364	Up		FBgn0051207	CG31207	309.231	1.30705	0.175119	7.46378	8.40763e-14	3.85956e-12	Up
FBgn0003114	plu	253.33	-1.03501	0.274327	-3.7729	0.000161364	0.00342418	Down																						FBgn0004047	Yp3	131316	1.58784	0.315395	5.03444	4.79241e-07	8.64162e-05	Up		FBgn0033724	CG8501	85.6908	1.30727	0.259828	5.03127	4.87239e-07	7.51945e-06	Up
FBgn0034270	PIG-A	341.432	-1.03493	0.240271	-4.30736	1.65214e-05	0.000710946	Down																						FBgn0050031	CG30031	181.72	1.60839	0.458011	3.51169	0.000445265	0.01147	Up		FBgn0085419	Rgk2	70.6088	1.30857	0.322459	4.0581	4.94735e-05	0.000447388	Up
FBgn0037205	BoYb	571.247	-1.03471	0.293716	-3.52282	0.000426988	0.00645092	Down																						FBgn0032726	CG10621	616.868	1.62639	0.495032	3.28542	0.0010183	0.019343	Up		FBgn0031627	fipi	73.0095	1.31269	0.344899	3.80601	0.000141224	0.00108576	Up
FBgn0032244	RfC3	414.856	-1.03462	0.286635	-3.60952	0.000306761	0.00518852	Down																						FBgn0086266	Vm26Ac	318.755	1.63219	0.345795	4.72012	2.35709e-06	0.000296231	Up		FBgn0038017	CG4115	272.132	1.31356	0.195033	6.73509	1.63828e-11	5.27592e-10	Up
FBgn0261786	mi	1128.08	-1.03424	0.366046	-2.82543	0.00472165	0.0276311	Down																						FBgn0051928	CG31928	903.703	1.63564	0.486854	3.35961	0.000780515	0.0168013	Up		FBgn0051200	CG31200	359.552	1.31369	0.189412	6.9356	4.04504e-12	1.4344e-10	Up
FBgn0039449	CG6425	372.955	-1.03152	0.293919	-3.50953	0.000448906	0.0066831	Down																						FBgn0053346	CG33346	329.168	1.672	0.498429	3.35454	0.000794983	0.0170311	Up		FBgn0004622	TkR99D	40.608	1.31449	0.367214	3.57963	0.000344079	0.00221389	Up
FBgn0004584	Rrp1	1155.61	-1.03078	0.268487	-3.83924	0.000123415	0.00287922	Down																						FBgn0036494	Toll-6	50.6389	1.67298	0.555949	3.00923	0.00261912	0.0341584	Up		RR51477_transposable_element	NA	29.242	1.31499	0.52169	2.52064	0.0117143	0.037648	Up
FBgn0036814	CG14073	836.963	-1.03029	0.38988	-2.64259	0.00822744	0.0390162	Down																						FBgn0028945	CG7631	120.321	1.67814	0.360022	4.66121	3.14354e-06	0.000362147	Up		FBgn0261955	kdn	32326.3	1.31533	0.116032	11.3359	8.7146e-30	4.23127e-27	Up
FBgn0262733	Src64B	1904.08	-1.03013	0.303387	-3.39544	0.000685177	0.00864672	Down																						FBgn0039342	CG5107	1411.52	1.70518	0.273066	6.24459	4.24914e-10	2.40308e-07	Up		FBgn0027790	GV1	651.111	1.31649	0.126334	10.4207	1.99464e-25	4.93733e-23	Up
FBgn0037248	srl	3800.02	-1.02976	0.317649	-3.2418	0.00118775	0.011898	Down																						FBgn0283437	PPO1	652.522	1.73806	0.3961	4.38793	1.14432e-05	0.000955546	Up		FBgn0040571	CG17193	26.3286	1.3166	0.455393	2.89113	0.00383861	0.0156066	Up
FBgn0027512	CG10254	9065.23	-1.02958	0.241983	-4.25475	2.09285e-05	0.000841146	Down																						FBgn0050025	CG30025	303.827	1.74328	0.482265	3.61477	0.000300611	0.00886764	Up		FBgn0053196	dpy	1375.11	1.3173	0.141383	9.31724	1.19411e-20	1.39578e-18	Up
FBgn0086356	tum	1528.65	-1.02834	0.333028	-3.08783	0.0020162	0.0163145	Down																						FBgn0035325	CG13806	39.6653	1.75441	0.598237	2.93263	0.003361	0.0397168	Up		FBgn0039411	dysf	66.5617	1.31787	0.311334	4.23297	2.30624e-05	0.00023366	Up
FBgn0040388	boi	749.557	-1.02748	0.344608	-2.98158	0.00286762	0.0203983	Down																						FBgn0038431	CG10405	41.0439	1.75738	0.566133	3.10418	0.00190807	0.0286718	Up		FBgn0259108	futsch	355.322	1.31823	0.232642	5.66634	1.45878e-08	2.88645e-07	Up
FBgn0005683	pie	586.421	-1.02622	0.309693	-3.31368	0.000920766	0.0102778	Down																						FBgn0003979	Vm26Aa	27077	1.75834	0.293152	5.99807	1.99678e-09	8.87283e-07	Up		FBgn0034663	CG4363	692.34	1.31888	0.163117	8.08548	6.19177e-16	3.8888e-14	Up
FBgn0033458	Lime	1919.39	-1.02491	0.242152	-4.23253	2.3108e-05	0.000904525	Down																						FBgn0000079	Amy-p	4190.42	1.81192	0.414034	4.37625	1.20739e-05	0.00100149	Up		FBgn0053993	CG33993	44.3182	1.31936	0.355783	3.70833	0.000208627	0.00148965	Up
FBgn0026616	alpha-Man-IIb	407.9	-1.02247	0.364544	-2.8048	0.00503479	0.0287183	Down																						FBgn0003254	rib	177.906	1.834	0.504397	3.63603	0.000276876	0.00848496	Up		FBgn0031869	CG18304	1091.22	1.32033	0.129649	10.1839	2.34094e-24	4.92535e-22	Up
FBgn0037770	Art4	1927.12	-1.02211	0.270882	-3.77326	0.00016113	0.00342418	Down																						FBgn0003980	Vm26Ab	14405.8	1.8481	0.316623	5.83692	5.31754e-09	1.89031e-06	Up		FBgn0033597	Cpr47Ea	758.302	1.3234	0.146923	9.00745	2.10903e-19	2.14218e-17	Up
FBgn0000352	cos	881.882	-1.01981	0.297767	-3.42485	0.00061513	0.00808969	Down																						FBgn0031034	CG14205	522.29	1.85713	0.561235	3.30901	0.000936273	0.01852	Up		FBgn0004575	Syn	206.364	1.32524	0.218278	6.07132	1.26866e-09	3.05058e-08	Up
FBgn0015553	tos	1213.14	-1.01954	0.284032	-3.58953	0.000331274	0.005437	Down																						FBgn0052072	Elo68alpha	87.5834	1.86736	0.594275	3.14225	0.00167657	0.0267434	Up		FBgn0034725	CG6044	111.663	1.32556	0.277734	4.77276	1.81715e-06	2.47997e-05	Up
FBgn0031051	Ranbp21	2285.16	-1.01918	0.257713	-3.95471	7.6627e-05	0.00209229	Down																						FBgn0030859	CG12990	110.314	1.8739	0.440302	4.25594	2.08176e-05	0.00142314	Up		FBgn0045038	Proc	173.591	1.32936	0.22151	6.00132	1.95718e-09	4.56699e-08	Up
FBgn0263143	vret	429.489	-1.01825	0.274547	-3.70885	0.000208204	0.00406984	Down																						FBgn0037563	CG11672	440.316	1.95266	0.416788	4.68502	2.79927e-06	0.00033489	Up		FBgn0002922	nau	32.3418	1.32936	0.425366	3.12522	0.00177673	0.00831953	Up
FBgn0264326	DNApol-epsilon255	732.933	-1.01637	0.31638	-3.21249	0.00131588	0.0125301	Down																						FBgn0003983	Vm34Ca	16778	2.00988	0.40856	4.91942	8.67997e-07	0.000136245	Up		FBgn0264711	CG43980	69.8177	1.33014	0.292889	4.54143	5.58729e-06	6.81487e-05	Up
FBgn0039559	NSD	2424.42	-1.01629	0.326759	-3.11022	0.00186948	0.0156149	Down																						FBgn0032082	CG18088	93.01	2.01076	0.611631	3.28754	0.00101066	0.019343	Up		FBgn0262717	Skeletor	489.814	1.33163	0.178957	7.44104	9.98926e-14	4.50373e-12	Up
FBgn0038118	timeout	668.656	-1.01626	0.320751	-3.16837	0.00153294	0.0137445	Down																						FBgn0036780	CG7330	22.3153	2.01269	0.573833	3.50745	0.000452426	0.0115853	Up		FBgn0085382	CG34353	42.0531	1.33238	0.36135	3.68722	0.000226715	0.0015918	Up
FBgn0031848	Nse1	139.979	-1.01507	0.345285	-2.93982	0.00328407	0.022157	Down																						FBgn0086265	psd	1682.44	2.01827	0.299997	6.72765	1.72421e-11	1.53233e-08	Up		FBgn0260793	2mit	38.8683	1.33282	0.385799	3.45469	0.000550919	0.00323582	Up
FBgn0015625	CycB3	3214.19	-1.01487	0.327544	-3.09843	0.00194549	0.0159759	Down																						FBgn0259951	Sfp24Ba	16.4776	2.01872	0.69768	2.89348	0.00380995	0.0423837	Up		FBgn0032835	CG16772	1267.64	1.33565	0.511254	2.61249	0.00898862	0.0305526	Up
FBgn0000351	cort	301.879	-1.01448	0.397754	-2.55051	0.0107564	0.0465336	Down																						FBgn0014076	Vm32E	2763.67	2.02447	0.294455	6.87531	6.18555e-12	5.92004e-09	Up		FBgn0005614	trpl	292.449	1.33587	0.474764	2.81375	0.00489671	0.0190203	Up
FBgn0040207	kat80	1364.23	-1.01423	0.270084	-3.75523	0.000173181	0.00356853	Down																						FBgn0033789	CG13324	110.664	2.04427	0.583233	3.50507	0.000456489	0.0116386	Up		FBgn0264489	CG43897	12915.2	1.33683	0.131191	10.19	2.19809e-24	4.70317e-22	Up
FBgn0259791	bora	600.83	-1.01295	0.320408	-3.16144	0.00156993	0.0139756	Down																						FBgn0038247	Cad88C	74.1541	2.06907	0.61732	3.35169	0.000803201	0.0171414	Up		FBgn0026439	Eaat1	2272.43	1.33854	0.149064	8.97969	2.71529e-19	2.6572e-17	Up
FBgn0022981	rpk	843.778	-1.01249	0.255523	-3.96243	7.41892e-05	0.00205803	Down																						FBgn0004567	slp2	32.3851	2.06947	0.615493	3.3623	0.00077295	0.0167229	Up		FBgn0010263	Rbp9	2181.3	1.33858	0.140809	9.50631	1.97538e-21	2.80193e-19	Up
FBgn0036374	Spt20	1160.39	-1.01093	0.330367	-3.06002	0.00221322	0.0174297	Down																						FBgn0000078	Amy-d	1233.49	2.13586	0.462657	4.6165	3.90268e-06	0.000433546	Up		FBgn0053093	CG33093	82.2667	1.3387	0.263242	5.08543	3.668e-07	5.77368e-06	Up
FBgn0000376	crm	1616.58	-1.01025	0.303161	-3.3324	0.000861018	0.00989487	Down																						FBgn0010109	dpn	16.2239	2.17151	0.689067	3.15138	0.00162499	0.0262459	Up		FBgn0004513	Mdr65	227.724	1.33953	0.184889	7.24507	4.32206e-13	1.77725e-11	Up
FBgn0003733	tor	980.743	-1.00789	0.296928	-3.39439	0.000687812	0.00866203	Down																						FBgn0002926	ndl	1162.42	2.1742	0.363444	5.98221	2.20132e-09	9.31575e-07	Up		FBgn0003002	opa	22.1953	1.34018	0.485239	2.76189	0.0057467	0.0215719	Up
FBgn0015929	dpa	2265.27	-1.00672	0.302461	-3.32844	0.000873326	0.00998626	Down																						FBgn0004552	Akh	39.2736	2.19895	0.529851	4.15013	3.32284e-05	0.00195013	Up		FBgn0024989	CG3777	1226.99	1.34076	0.137518	9.74971	1.85e-22	2.99416e-20	Up
FBgn0278604	dmt	1686.65	-1.00632	0.329856	-3.05079	0.00228239	0.0177264	Down																						FBgn0259952	Sfp24Bb	237.996	2.22783	0.44345	5.02385	5.06462e-07	9.00201e-05	Up		FBgn0002306	sas	506.641	1.34083	0.159934	8.38361	5.13293e-17	3.70275e-15	Up
FBgn0026060	Mipp2	80.8381	-1.00617	0.38915	-2.58555	0.00972241	0.0437221	Down																						FBgn0000427	2023-12-01	16875.3	2.24081	0.672993	3.32962	0.000869638	0.0178843	Up		FBgn0005666	bt	13584.2	1.34428	0.109191	12.3113	7.87663e-35	9.94345e-32	Up
FBgn0016053	pgc	1989.92	-1.0058	0.277938	-3.61878	0.000295998	0.00507699	Down																						FBgn0037323	CG2663	57.8059	2.26539	0.666575	3.39855	0.000677441	0.0154553	Up		FBgn0022770	Peritrophin-A	365.282	1.34568	0.156111	8.62	6.6955e-18	5.24994e-16	Up
FBgn0000524	dx	1286.32	-1.00512	0.288257	-3.48687	0.000488708	0.00700999	Down																						FBgn0036835	CG14075	29.5931	2.26603	0.67293	3.3674	0.000758793	0.0165921	Up		FBgn0052333	CG32333	81.1495	1.34851	0.280298	4.81099	1.50184e-06	2.09494e-05	Up
FBgn0033773	Mos	836.325	-1.00468	0.258115	-3.89238	9.9266e-05	0.00247121	Down																						FBgn0001285	Jon44E	128.256	2.26713	0.783365	2.89409	0.00380261	0.0423837	Up		FBgn0019643	AANAT1	2598.36	1.34899	0.125788	10.7244	7.82203e-27	2.53193e-24	Up
FBgn0000251	cad	2700.51	-1.00221	0.260952	-3.84059	0.000122739	0.00287922	Down																						FBgn0032265	CG18301	53.7905	2.28782	0.396673	5.76753	8.04419e-09	2.5663e-06	Up		FBgn0002570	Mal-A1	5739.08	1.35022	0.346157	3.90059	9.59575e-05	0.000788447	Up
FBgn0261885	osa	4119.55	-1.00112	0.260101	-3.84895	0.000118624	0.00282702	Down																						FBgn0085362	Vml	6364.03	2.29764	0.309921	7.41362	1.22893e-13	1.69893e-10	Up		FBgn0034137	CG4945	415.536	1.35023	0.159606	8.45977	2.67901e-17	1.9894e-15	Up
FBgn0010247	Parp	1943.6	-1.00016	0.273355	-3.65883	0.000253372	0.00461911	Down																						FBgn0053965	CG33965	15.8034	2.32827	0.751863	3.09666	0.00195712	0.0288626	Up		FBgn0013433	beat-Ia	24.7977	1.35261	0.555994	2.43277	0.0149837	0.0458555	Up
FBgn0050447	CG30447	126.766	1.00017	0.284698	3.51309	0.000442931	0.00664543	Up																						FBgn0035607	CG4835	20.733	2.32838	0.557429	4.17701	2.95369e-05	0.00177536	Up		FBgn0039686	CG15506	176.374	1.35309	0.195894	6.90729	4.93989e-12	1.74193e-10	Up
FBgn0263841	CG43702	48.4156	1.00049	0.337712	2.96257	0.00305087	0.0212549	Up																						FBgn0035666	Jon65Aii	728.884	2.37555	0.522056	4.55037	5.3551e-06	0.000555234	Up		FBgn0033633	Smyd4-3	151.942	1.35312	0.218293	6.19865	5.69493e-10	1.47321e-08	Up
FBgn0037879	scpr-C	1324.33	1.00183	0.253469	3.95246	7.73505e-05	0.00210262	Up																						FBgn0002633	E(spl)m7-HLH	42.047	2.43858	0.507467	4.80539	1.54448e-06	0.000213516	Up		FBgn0051199	CG31199	312.775	1.35834	0.173446	7.83149	4.82135e-15	2.72936e-13	Up
FBgn0030258	CG1552	334.416	1.00478	0.293517	3.42323	0.000618822	0.00812947	Up																						FBgn0004181	Ebp	2474.27	2.44442	0.383513	6.37377	1.84435e-10	1.27485e-07	Up		FBgn0030271	CG15202	170.24	1.35899	0.215206	6.31482	2.70481e-10	7.3908e-09	Up
FBgn0034920	CG5597	1476.73	1.0052	0.220704	4.55452	5.25046e-06	0.000291964	Up																						FBgn0036232	CG14125	1369.23	2.47133	0.718623	3.43899	0.0005839	0.0139978	Up		FBgn0023178	Pdf	26.52	1.36474	0.453559	3.00897	0.00262139	0.0114151	Up
FBgn0036046	Ilp2	77.54	1.00578	0.296372	3.39363	0.000689717	0.00866809	Up																						FBgn0051661	CG31661	476.95	2.49042	0.555717	4.48145	7.41385e-06	0.000698812	Up		FBgn0261509	haf	247.058	1.36501	0.195608	6.97828	2.98807e-12	1.07776e-10	Up
FBgn0033358	spab	154.275	1.00731	0.238701	4.21996	2.44351e-05	0.000941678	Up																						FBgn0036203	Muc68D	6236.21	2.57092	0.912964	2.81601	0.00486239	0.0485147	Up		FBgn0031694	Cyp4ac2	50.315	1.36564	0.332883	4.10245	4.088e-05	0.000381708	Up
FBgn0051226	CG31226	1554.99	1.01094	0.302041	3.34704	0.000816793	0.00963847	Up																						FBgn0004110	tin	12.8129	2.61462	0.745461	3.50738	0.000452537	0.0115853	Up		FBgn0053098	CG33098	230.04	1.36617	0.220666	6.19112	5.97381e-10	1.53591e-08	Up
FBgn0030278	CG15200	240.562	1.01346	0.353087	2.87029	0.00410095	0.0253776	Up																						FBgn0036750	CG6034	28.5306	2.64094	0.649648	4.06518	4.79952e-05	0.00253491	Up		FBgn0261611	CG42700	323.139	1.36676	0.188702	7.24294	4.39047e-13	1.7937e-11	Up
FBgn0028374	Hug	74.0566	1.01414	0.311674	3.25386	0.00113848	0.0115951	Up																						FBgn0001148	gsb	20.2743	2.64821	0.831272	3.18573	0.0014439	0.0243428	Up		FBgn0010114	hig	361.253	1.36932	0.21144	6.47617	9.40801e-11	2.70539e-09	Up
FBgn0266590	lncRNA:CR45115	53.9771	1.01477	0.371133	2.73424	0.00625251	0.0329054	Up																						FBgn0040104	lectin-24A	24.1061	2.67254	0.720245	3.71059	0.000206773	0.00708916	Up		FBgn0051475	CG31475	167.599	1.37071	0.205188	6.68025	2.38538e-11	7.5095e-10	Up
FBgn0026197	lncRNA:noe	1241.79	1.01614	0.283578	3.58327	0.000339318	0.00551698	Up																						FBgn0003357	Jon99Ciii	13455.6	2.68296	0.845446	3.17343	0.00150649	0.0250586	Up		FBgn0035522	CG1273	25.6551	1.37168	0.482424	2.8433	0.00446485	0.0176912	Up
FBgn0085455	CG34426	348.792	1.01622	0.265481	3.82784	0.000129272	0.00294503	Up																						FBgn0051077	CG31077	777.876	2.71658	0.230378	11.7919	4.29928e-32	1.78305e-28	Up		FBgn0038246	CG14853	39.4095	1.37279	0.382372	3.59019	0.00033044	0.00213922	Up
FBgn0030280	CG11106	534.422	1.01754	0.299424	3.39833	0.000677991	0.00858272	Up																						FBgn0003358	Jon99Ci	1047.72	2.77948	0.39745	6.99329	2.68511e-12	3.0371e-09	Up		FBgn0036454	CG17839	1510.7	1.37304	0.135938	10.1005	5.49778e-24	1.05157e-21	Up
FBgn0031176	whe	22620.5	1.01771	0.356707	2.85306	0.00433003	0.0260998	Up																						FBgn0003356	Jon99Cii	16529.4	2.78031	0.816749	3.40412	0.000663783	0.0152914	Up		FBgn0050045	Cpr49Aa	47.5917	1.37408	0.369044	3.72335	0.000196596	0.00142144	Up
FBgn0033301	CG12780	637.271	1.01935	0.268101	3.80213	0.00014346	0.00317647	Up																						FBgn0033774	CG12374	30920.8	2.81886	0.744727	3.78509	0.000153653	0.00574886	Up		FBti0019165	NA	25.9748	1.37499	0.457108	3.00802	0.00262956	0.0114389	Up
FBgn0039008	CG6972	491.32	1.0215	0.22744	4.4913	7.07909e-06	0.000364857	Up																						FBgn0028948	CG15253	20.2165	2.85081	0.780988	3.65026	0.000261973	0.00831642	Up		FBgn0038849	CG7079	180.719	1.37598	0.195686	7.03157	2.04215e-12	7.51607e-11	Up
FBgn0035491	Dpy-30L2	516.528	1.02375	0.272303	3.7596	0.000170183	0.00353065	Up																						FBgn0052557	Mco4	255.975	2.87581	0.475199	6.05181	1.4323e-09	6.8541e-07	Up		FBgn0052406	PVRAP	26.4949	1.37642	0.487929	2.82094	0.00478828	0.0186912	Up
FBgn0034331	BomBc2	6945.99	1.0238	0.308351	3.32026	0.000899339	0.0101691	Up																						FBgn0263748	CG43673	461.61	2.87796	0.496271	5.79917	6.66447e-09	2.24106e-06	Up		FBgn0031414	eys	114.375	1.37771	0.343433	4.01159	6.03106e-05	0.000530565	Up
FBgn0002571	Mal-A3	1568.94	1.02383	0.240185	4.26269	2.01984e-05	0.000827879	Up																						FBgn0032066	LManIII	611.517	2.89796	0.949375	3.05249	0.00226949	0.0313745	Up		FBgn0085201	CG34172	244.863	1.37841	0.215491	6.39662	1.58859e-10	4.42701e-09	Up
FBgn0036262	CG6910	17224.9	1.0243	0.157437	6.50609	7.71309e-11	1.53984e-08	Up																						FBgn0038914	fit	650.317	2.94627	0.389506	7.56412	3.90511e-14	6.07342e-11	Up		FBgn0025833	CG8910	45.1211	1.37999	0.370822	3.72144	0.000198094	0.00142721	Up
FBgn0034497	Mpcp1	2967.61	1.02728	0.207119	4.95988	7.05374e-07	5.47136e-05	Up																						FBgn0032069	LManVI	3438.28	2.97064	0.444448	6.68388	2.327e-11	1.93017e-08	Up		FBgn0263980	Stacl	2563.72	1.38085	0.137859	10.0164	1.29061e-23	2.43174e-21	Up
FBgn0013348	TpnC41C	757.463	1.02741	0.247742	4.14712	3.36685e-05	0.00119447	Up																						FBgn0031653	Jon25Biii	2562.49	3.0851	0.837794	3.68241	0.000231038	0.00766555	Up		FBgn0039225	Ets96B	58.2663	1.38119	0.316676	4.36152	1.29159e-05	0.000139958	Up
FBgn0033135	Tsp42En	58.5649	1.02936	0.334119	3.08083	0.00206423	0.016571	Up																						FBgn0032068	LManV	1556.12	3.08955	0.727181	4.24867	2.15047e-05	0.00145414	Up		FBgn0037801	CG3999	735.738	1.38212	0.366731	3.76875	0.000164069	0.00123139	Up
FBgn0043530	Obp51a	1900.03	1.03264	0.358989	2.87653	0.00402071	0.0250971	Up																						FBgn0051091	CG31091	39.0438	3.17369	0.80666	3.93436	8.34191e-05	0.00377418	Up		FBgn0034943	Fmo-1	277.11	1.3831	0.181822	7.6069	2.80744e-14	1.38442e-12	Up
FBgn0051675	CG31675	181.795	1.03294	0.258705	3.99272	6.5321e-05	0.00187172	Up																						FBgn0032211	CG13138	39.1396	3.22289	0.616484	5.22785	1.7149e-07	3.49783e-05	Up		FBgn0036589	CG13067	668.093	1.38391	0.162789	8.50125	1.87552e-17	1.41776e-15	Up
FBgn0050052	Obp49a	799.657	1.03564	0.242589	4.26913	1.96241e-05	0.000810108	Up																						FBgn0036362	CG10725	662.666	3.23087	1.04989	3.07733	0.00208863	0.0298144	Up		FBgn0029814	CG15765	159.368	1.38454	0.235785	5.87206	4.30413e-09	9.51582e-08	Up
FBgn0029639	CG14419	173.895	1.03659	0.280989	3.68907	0.000225073	0.00428063	Up																						FBgn0085249	CG34220	20461.3	3.30436	1.00683	3.28194	0.00103095	0.0195238	Up		FBgn0032281	CG17107	32.0173	1.38522	0.422153	3.28133	0.00103317	0.00540297	Up
FBgn0002569	Mal-A2	2191.19	1.03699	0.193019	5.37247	7.76633e-08	7.62728e-06	Up																						FBgn0036024	CG18180	4426.1	3.51699	0.356112	9.87609	5.2854e-23	1.64402e-19	Up		FBgn0029123	SoxN	51.6709	1.3856	0.400923	3.45604	0.000548176	0.00322975	Up
FBgn0287218	CG46448	42.8821	1.04686	0.381226	2.74602	0.00603224	0.0322997	Up																						FBgn0036996	mag	1002.69	3.87085	0.904087	4.2815	1.85639e-05	0.00131984	Up		FBgn0033297	Mal-A8	723.182	1.38597	0.47675	2.90712	0.00364775	0.0149851	Up
FBgn0033970	CG10205	322.792	1.04776	0.260831	4.01698	5.89482e-05	0.00174665	Up																						FBgn0000071	Ama	125.859	4.12389	0.767323	5.37439	7.68439e-08	1.87469e-05	Up		FBgn0034291	CG5770	24.869	1.38685	0.495489	2.79895	0.00512691	0.0196963	Up
FBgn0035982	CG4461	3322.21	1.04865	0.261629	4.00817	6.11901e-05	0.00178725	Up																						FBgn0002561	l(1)sc	21.269	4.12428	1.01122	4.07851	4.53247e-05	0.00243073	Up		FBgn0027600	obst-B	656.832	1.39116	0.177274	7.84749	4.24439e-15	2.42449e-13	Up
FBgn0262717	Skeletor	499.235	1.05166	0.197426	5.32688	9.99142e-08	9.21785e-06	Up																						FBgn0002631	E(spl)m5-HLH	23.0922	4.26755	0.997994	4.27613	1.9017e-05	0.00133678	Up		FBgn0022160	Gpo1	7143.92	1.39131	0.146306	9.50957	1.9145e-21	2.74644e-19	Up
FBgn0038172	Adgf-D	1313.48	1.05532	0.243834	4.32802	1.50456e-05	0.000656722	Up																						FBgn0002735	E(spl)mgamma-HLH	44.7239	4.4405	0.787837	5.63631	1.73733e-08	5.14665e-06	Up		FBgn0036881	Cpr76Bd	1543.28	1.39235	0.114781	12.1304	7.2857e-34	6.13165e-31	Up
FBgn0000276	CecA1	422.735	1.05681	0.35421	2.98356	0.00284914	0.0203262	Up																						FBgn0040296	Ocho	33.5982	4.44618	0.756261	5.87916	4.12355e-09	1.60329e-06	Up		FBgn0263006	SERCA	72005.3	1.39293	0.139561	9.98083	1.84904e-23	3.4327e-21	Up
FBgn0033789	CG13324	140.98	1.05697	0.408705	2.58615	0.00970547	0.0436737	Up																						FBgn0002629	E(spl)m4-BFM	54.8923	4.52918	0.816644	5.54608	2.92138e-08	8.07729e-06	Up		FBgn0038977	CG5376	92.26	1.39358	0.26587	5.24161	1.59186e-07	2.64068e-06	Up
FBgn0030260	CG1537	29.6727	1.05863	0.393421	2.69083	0.00712737	0.0355435	Up																						FBgn0038150	yellow-e3	8.75841	4.69577	1.44153	3.25749	0.00112402	0.020446	Up		FBgn0040211	hgo	419.93	1.4	0.174419	8.02663	1.00187e-15	6.08057e-14	Up
FBgn0030449	Fer3HCH	82.9335	1.06086	0.346699	3.0599	0.00221414	0.0174297	Up																						FBgn0039591	CG9988	29.126	4.8459	0.825142	5.8728	4.28484e-09	1.61551e-06	Up		FBgn0034860	CG9812	1983.73	1.40012	0.135092	10.3641	3.60982e-25	8.76354e-23	Up
FBgn0013772	Cyp6a8	354.928	1.06115	0.385621	2.75181	0.00592678	0.0320214	Up																						FBgn0040487	BobA	45.97	4.92981	1.00248	4.91762	8.76033e-07	0.000136245	Up		FBgn0051028	CG31028	76.5354	1.40445	0.283619	4.95187	7.3503e-07	1.09941e-05	Up
FBgn0039332	alrm	302.392	1.06155	0.220122	4.82256	1.41731e-06	9.75138e-05	Up																						FBgn0000216	Brd	25.6523	4.93478	1.11908	4.40969	1.0352e-05	0.000888272	Up		FBgn0004169	up	36928.7	1.40667	0.124841	11.2677	1.89438e-29	8.54094e-27	Up
FBgn0262357	CG43055	1205.86	1.06281	0.264934	4.01159	6.03109e-05	0.00177106	Up																						FBgn0039470	CG6296	284.161	5.02126	1.47446	3.4055	0.000660419	0.0152765	Up		FBgn0031716	CG14015	32.4799	1.40679	0.446486	3.15081	0.00162818	0.00773875	Up
FBgn0031692	TpnC25D	532.07	1.06608	0.292876	3.64004	0.000272593	0.00481106	Up																						FBgn0001983	wor	13.7301	5.36106	1.24051	4.32165	1.54867e-05	0.0011968	Up		FBgn0030798	CG13003	214.612	1.40819	0.188935	7.45333	9.10144e-14	4.16292e-12	Up
FBgn0038674	CG14285	103.792	1.06823	0.260208	4.10528	4.0382e-05	0.00134883	Up																						FBgn0020906	Jon25Bi	1920.25	5.57966	1.21762	4.58244	4.59578e-06	0.000484582	Up		FBgn0036359	CG14105	75.2083	1.41035	0.330335	4.26945	1.95954e-05	0.000203639	Up
FBgn0051205	CG31205	744.501	1.06937	0.258395	4.1385	3.49579e-05	0.00122333	Up																						FBgn0031654	Jon25Bii	1554.36	5.61441	0.998237	5.62433	1.86232e-08	5.38861e-06	Up		FBgn0032283	CG7296	446.91	1.41108	0.159508	8.84646	9.03353e-19	8.14567e-17	Up
FBgn0039041	CG13838	72.6071	1.07616	0.415465	2.59025	0.0095906	0.0433564	Up																						FBgn0036023	CG18179	173.015	5.62554	0.407844	13.7933	2.79531e-43	3.47792e-39	Up		FBgn0262508	CG43078	5748.94	1.41161	0.132668	10.6401	1.93865e-26	5.56215e-24	Up
FBgn0051189	CG31189	73.3621	1.0777	0.305001	3.53342	0.000410215	0.00627345	Up																						FBgn0000591	E(spl)m8-HLH	9.0283	5.6558	1.39483	4.05482	5.01738e-05	0.00261198	Up		FBgn0039483	CG14259	573.163	1.41278	0.132627	10.6523	1.70183e-26	5.23997e-24	Up
FBgn0039596	CG10000	118.232	1.07798	0.346556	3.11056	0.00186734	0.0156149	Up																						FBgn0032067	LManIV	35.4998	6.14918	1.00074	6.14463	8.01503e-10	4.15513e-07	Up		FBgn0003250	Rh4	240.84	1.41367	0.244213	5.78867	7.09464e-09	1.50779e-07	Up
FBgn0040588	CG13841	102.245	1.07847	0.3983	2.70768	0.00677563	0.0344237	Up																						FBgn0002734	E(spl)mdelta-HLH	17.8566	6.6538	1.41613	4.6986	2.61955e-06	0.000322697	Up		FBgn0031630	CG15629	242.419	1.41731	0.196993	7.1947	6.2599e-13	2.4929e-11	Up
FBgn0040905	CG15578	36.2838	1.07936	0.396939	2.71921	0.00654371	0.0337238	Up																						FBgn0035257	CG12011	44.1151	8.93356	1.40084	6.3773	1.8024e-10	1.27485e-07	Up		FBgn0039102	SPE	1092.65	1.41787	0.157675	8.99235	2.41991e-19	2.38663e-17	Up
FBgn0051125	CG31125	35.9602	1.08042	0.397567	2.71758	0.00657616	0.0338059	Up																																FBgn0033603	Cpr47Ef	751.395	1.41828	0.390995	3.62737	0.000286327	0.00190945	Up
FBgn0040733	BomS6	864.124	1.081	0.412003	2.62377	0.00869627	0.0405163	Up																																FBgn0261999	Ca-Ma2d	330.164	1.41853	0.154823	9.16231	5.07983e-20	5.48101e-18	Up
FBgn0039325	CG10560	724.511	1.08389	0.181577	5.96927	2.38312e-09	3.37461e-07	Up																																FBgn0031970	CG7227	34.8572	1.42058	0.422315	3.36379	0.000768804	0.00425115	Up
FBgn0035409	CG14963	496.234	1.08593	0.232153	4.67765	2.90185e-06	0.000175815	Up																																FBgn0028537	CG31775	39.7538	1.4243	0.494894	2.87798	0.00400229	0.016137	Up
FBgn0033130	Tsp42Ei	1011.04	1.08761	0.24067	4.5191	6.21023e-06	0.000327395	Up																																FBgn0037292	plh	923.191	1.42451	0.152679	9.33015	1.05726e-20	1.25914e-18	Up
FBgn0035300	CG1139	247.372	1.08764	0.252878	4.30105	1.69993e-05	0.000721316	Up																																FBgn0050062	CG30062	32.0768	1.42695	0.408919	3.48956	0.000483819	0.00292376	Up
FBgn0085417	natalisin	46.948	1.0886	0.375259	2.90093	0.00372057	0.023872	Up																																FBgn0035544	CG15021	2031.32	1.42752	0.122778	11.6268	3.01189e-31	1.90111e-28	Up
FBgn0040211	hgo	1104.72	1.08952	0.250582	4.34798	1.374e-05	0.000608456	Up																																FBgn0039722	Capa	44.953	1.42954	0.371368	3.8494	0.000118408	0.000938937	Up
FBgn0019940	Rh6	1032.33	1.09006	0.19802	5.50481	3.69574e-08	4.01846e-06	Up																																FBgn0033807	AQP	1036.34	1.43095	0.18031	7.93604	2.08735e-15	1.21994e-13	Up
FBgn0053282	CG33282	130.024	1.09016	0.240086	4.5407	5.6069e-06	0.000303898	Up																																FBgn0035280	Cpr62Bb	634.45	1.4339	0.17216	8.32886	8.16257e-17	5.56456e-15	Up
FBgn0039873	Smvt	1053.84	1.09089	0.267078	4.08454	4.41642e-05	0.00144191	Up																																FBgn0036361	CG10154	35.0737	1.43407	0.54873	2.61344	0.00896363	0.0304841	Up
FBgn0263330	lncRNA:CR43411	63.143	1.09488	0.333279	3.28516	0.00101923	0.0108101	Up																																FBgn0010014	CanB	57.8363	1.43412	0.333411	4.30137	1.69747e-05	0.000179621	Up
FBgn0033928	Arc2	419.874	1.09658	0.326412	3.35951	0.000780821	0.00935909	Up																																FBgn0263406	lncRNA:CR43452	299.481	1.43465	0.204504	7.01526	2.29525e-12	8.37434e-11	Up
FBgn0040719	CG15357	55.693	1.09979	0.364541	3.01693	0.00255349	0.0189749	Up																																FBgn0031942	CG7203	32506.2	1.43526	0.124897	11.4916	1.45407e-30	8.34369e-28	Up
FBgn0004173	Mst84Db	1915.88	1.10039	0.315561	3.48709	0.000488311	0.00700999	Up																																FBgn0013972	Gycalpha99B	111.933	1.438	0.289502	4.96716	6.79414e-07	1.02228e-05	Up
FBgn0035544	CG15021	976.162	1.1012	0.241182	4.56586	4.97454e-06	0.00028176	Up																																FBgn0037796	CG12814	651.314	1.4391	0.161912	8.88814	6.21387e-19	5.72583e-17	Up
FBgn0039342	CG5107	8294.84	1.10316	0.250418	4.40526	1.05655e-05	0.000498654	Up																																FBgn0032973	CG6675	164.009	1.441	0.210075	6.85944	6.91307e-12	2.37148e-10	Up
FBgn0035661	CG10477	4825.39	1.10383	0.243444	4.53423	5.78133e-06	0.000311527	Up																																FBgn0031808	Nepl5	40.18	1.44276	0.417137	3.45871	0.000542769	0.00320783	Up
FBgn0038901	Burs	50.8651	1.11145	0.432213	2.57153	0.0101251	0.0449356	Up																																FBgn0013467	igl	246.572	1.44363	0.218266	6.61408	3.73864e-11	1.15395e-09	Up
FBgn0053514	CG33514	548.564	1.11166	0.226549	4.90693	9.25128e-07	6.74623e-05	Up																																FBgn0083991	CG34155	30.0494	1.44458	0.47202	3.06043	0.00221022	0.00995784	Up
FBgn0040509	ACXB	52.2646	1.11451	0.317937	3.50546	0.000455821	0.00673664	Up																																FBgn0040343	CG3713	64.3211	1.44613	0.316294	4.57211	4.82835e-06	6.02303e-05	Up
FBgn0039006	Cyp6d4	476.976	1.11462	0.219391	5.08054	3.7636e-07	3.05555e-05	Up																																FBgn0037676	CG8861	60.2747	1.44696	0.377536	3.83264	0.000126774	0.000994651	Up
FBgn0050493	Coq9	1153.39	1.11593	0.288993	3.86143	0.000112725	0.00270763	Up																																FBgn0029663	CG10804	47.0414	1.44748	0.383657	3.77285	0.00016139	0.00121666	Up
FBgn0036835	CG14075	144.201	1.11666	0.28478	3.92112	8.81389e-05	0.00227406	Up																																FBgn0265856	lncRNA:CR44645	17.5901	1.44884	0.543454	2.66599	0.00767615	0.0270379	Up
FBgn0265635	lncRNA:CR44442	39.0023	1.11751	0.391426	2.85496	0.00430421	0.0260391	Up																																FBgn0051973	Cda5	1567.63	1.45052	0.142343	10.1903	2.19039e-24	4.70317e-22	Up
FBgn0000277	CecA2	171.698	1.11955	0.4391	2.54965	0.010783	0.0466152	Up																																FBgn0051665	wry	142.966	1.45088	0.243725	5.95292	2.63393e-09	6.05489e-08	Up
FBgn0050285	CG30285	282.746	1.11985	0.277953	4.02892	5.60344e-05	0.00168908	Up																																FBgn0031925	Cyp4d21	184.494	1.45141	0.223263	6.50087	7.98555e-11	2.33356e-09	Up
FBgn0261992	CG42810	41.4649	1.1224	0.407183	2.7565	0.00584239	0.0316776	Up																																FBgn0040817	CG14132	115.436	1.45173	0.247678	5.86136	4.59104e-09	1.00795e-07	Up
FBgn0036659	CG9701	816.274	1.12367	0.182614	6.15326	7.59065e-10	1.14122e-07	Up																																FBgn0004117	Tm2	19222	1.45777	0.122339	11.9158	9.78964e-33	6.8658e-30	Up
FBgn0261560	Thor	9068.44	1.12655	0.238881	4.71595	2.40585e-06	0.000152596	Up																																FBgn0019650	toy	33.1944	1.45949	0.472405	3.08949	0.002005	0.00918733	Up
FBgn0000406	Cyt-b5-r	20393.2	1.12796	0.190182	5.93094	3.012e-09	4.12136e-07	Up																																FBgn0035104	CG13875	61.0187	1.46046	0.326419	4.47419	7.67001e-06	8.8913e-05	Up
FBgn0040972	CG16978	345.394	1.13341	0.264939	4.27801	1.88569e-05	0.000783753	Up																																FBgn0036563	CG13075	338.368	1.46476	0.44973	3.25697	0.00112608	0.00578575	Up
FBgn0263621	CG43630	104.361	1.135	0.448908	2.52836	0.0114595	0.0484211	Up																																FBgn0260653	serp	2375.61	1.4651	0.151438	9.67456	3.86741e-22	5.95392e-20	Up
FBgn0259098	CG42246	164.837	1.13542	0.338692	3.35236	0.000801262	0.00952907	Up																																FBgn0038498	beat-IIa	56.2085	1.46558	0.381624	3.84039	0.00012284	0.000970422	Up
FBgn0013767	Crz	77.0521	1.13543	0.288422	3.9367	8.26097e-05	0.00219648	Up																																FBgn0265991	Zasp52	14364.5	1.46955	0.143657	10.2295	1.46211e-24	3.29602e-22	Up
FBgn0050361	mtt	122.066	1.14243	0.272032	4.19961	2.67374e-05	0.00100187	Up																																FBgn0250819	CG33521	3294.21	1.4716	0.126926	11.5942	4.411e-31	2.65164e-28	Up
FBgn0261523	CG42658	29.3223	1.14351	0.400823	2.85291	0.00433212	0.0260998	Up																																FBgn0035234	CG12003	17.3683	1.47423	0.574102	2.56789	0.0102321	0.0338412	Up
FBgn0040502	CG8343	666.786	1.1436	0.231194	4.9465	7.55607e-07	5.71539e-05	Up																																FBgn0003149	Prm	27635.2	1.47584	0.134483	10.9742	5.08518e-28	1.73501e-25	Up
FBgn0038957	CG7059	777.003	1.14459	0.213203	5.36856	7.93697e-08	7.67114e-06	Up																																FBgn0262599	SmydA-3	420.456	1.48006	0.192044	7.70686	1.28951e-14	6.69906e-13	Up
FBgn0011294	a5	98.748	1.14845	0.365568	3.14156	0.0016805	0.0145994	Up																																FBgn0027111	miple1	184.869	1.48306	0.243255	6.09672	1.08265e-09	2.65386e-08	Up
FBgn0039324	CG10553	820.232	1.15289	0.209053	5.51482	3.49146e-08	3.83055e-06	Up																																FBgn0034856	yellow-d2	257.824	1.48387	0.509679	2.91137	0.00359846	0.0148357	Up
FBgn0030999	Mur18B	34585.9	1.15444	0.194521	5.93476	2.94281e-09	4.07244e-07	Up																																FBgn0032266	CG18302	131.312	1.48521	0.220547	6.73419	1.64844e-11	5.29513e-10	Up
FBgn0031306	CG4577	1437.12	1.15477	0.182378	6.33176	2.42385e-10	4.2168e-08	Up																																FBgn0035056	spz6	32.2756	1.48649	0.42251	3.51825	0.00043441	0.00267642	Up
FBgn0038194	Cyp6d5	5896.19	1.15758	0.217449	5.32343	1.01827e-07	9.32368e-06	Up																																FBgn0028938	Vajk1	27.6414	1.48669	0.597336	2.48887	0.0128151	0.0403639	Up
FBgn0085440	Lgr4	126.933	1.15794	0.328528	3.52464	0.00042406	0.00643708	Up																																FBgn0030984	tgy	113.037	1.48826	0.235607	6.31671	2.67193e-10	7.3168e-09	Up
FBgn0040099	lectin-28C	2878.07	1.16605	0.353976	3.29415	0.000987208	0.0107202	Up																																FBgn0031926	CG6739	241.976	1.4907	0.196255	7.59573	3.06061e-14	1.48605e-12	Up
FBgn0040363	CG11384	72.3212	1.16963	0.298143	3.92305	8.7436e-05	0.00226552	Up																																FBgn0028853	CG15263	33.3889	1.49185	0.538122	2.77233	0.00556558	0.0210485	Up
FBgn0063667	CG32335	81.2782	1.16994	0.330395	3.54103	0.000398574	0.00615189	Up																																FBgn0034128	CG4409	20.9102	1.49198	0.562561	2.65212	0.00799881	0.0279528	Up
FBgn0031080	CG12655	231.43	1.17074	0.354922	3.29859	0.000971718	0.0106122	Up																																FBgn0024897	b6	120.923	1.4938	0.280168	5.3318	9.72452e-08	1.67479e-06	Up
FBgn0033129	Tsp42Eh	253.077	1.17183	0.242283	4.8366	1.32081e-06	9.24414e-05	Up																																FBgn0037941	CG12594	55.5412	1.49381	0.322092	4.63782	3.52105e-06	4.5281e-05	Up
FBgn0030398	Cpr11B	64.3561	1.17272	0.344217	3.40692	0.000657004	0.00845771	Up																																FBgn0028888	CG4168	18.1079	1.49798	0.555764	2.69536	0.00703124	0.0253462	Up
FBgn0014859	Hr38	115.999	1.17521	0.278994	4.21232	2.52766e-05	0.00096495	Up																																FBgn0261990	CG42808	434.145	1.50314	0.202154	7.43562	1.04078e-13	4.67572e-12	Up
FBgn0008651	lbl	67.6079	1.18173	0.2968	3.98157	6.84619e-05	0.00193441	Up																																FBgn0002772	Mlc1	25364.6	1.50391	0.141326	10.6414	1.91207e-26	5.56215e-24	Up
FBgn0037936	CG6908	292.387	1.18231	0.325834	3.62857	0.000284991	0.00494552	Up																																FBgn0035281	Cpr62Bc	1416.63	1.50494	0.339029	4.43897	9.03891e-06	0.000102892	Up
FBgn0283545	vilya	79.8597	1.18715	0.401333	2.95801	0.00309632	0.0214173	Up																																FBgn0010329	Tbh	60.7307	1.50693	0.328299	4.59013	4.42972e-06	5.56426e-05	Up
FBgn0037888	scpr-B	893.612	1.18777	0.302438	3.92732	8.58978e-05	0.00223518	Up																																FBgn0031064	CG12531	50.327	1.50834	0.362349	4.16268	3.1454e-05	0.00030288	Up
FBgn0034580	Cht8	1611.88	1.18905	0.296149	4.01502	5.944e-05	0.00175694	Up																																FBgn0016013	Faa	531.968	1.50959	0.14601	10.3389	4.69684e-25	1.11873e-22	Up
FBgn0032282	CG7299	23.3271	1.18966	0.465103	2.55785	0.0105322	0.0458804	Up																																FBgn0020908	Scp1	25060.4	1.51062	0.293193	5.15232	2.57282e-07	4.15336e-06	Up
FBgn0036106	CG6409	17081.5	1.19541	0.223074	5.3588	8.37766e-08	8.03332e-06	Up																																FBgn0033484	CG2269	344.593	1.51065	0.230451	6.55521	5.55634e-11	1.68209e-09	Up
FBgn0037419	Osi12	46.9233	1.19767	0.372723	3.21329	0.00131222	0.0125301	Up																																FBgn0261341	verm	2754.95	1.5108	0.163521	9.23917	2.48425e-20	2.8001e-18	Up
FBgn0085201	CG34172	226.098	1.19802	0.387128	3.09464	0.00197054	0.0161176	Up																																FBgn0038756	CG4783	456.247	1.51478	0.148874	10.1749	2.56704e-24	5.31251e-22	Up
FBgn0265064	lncRNA:CR44175	41.1215	1.19818	0.372924	3.21293	0.00131389	0.0125301	Up																																FBgn0030829	CG12998	3559.28	1.51805	0.341936	4.43956	9.01432e-06	0.00010281	Up
FBgn0032615	CG6012	37.2579	1.19939	0.376611	3.18468	0.00144914	0.0132342	Up																																FBgn0030763	CG9782	606.761	1.52188	0.355853	4.27672	1.89669e-05	0.000198211	Up
FBgn0054049	CG34049	39.2653	1.20302	0.391399	3.07365	0.0021146	0.0168532	Up																																FBgn0034165	CG6435	83.1994	1.52301	0.299989	5.07689	3.83662e-07	6.01658e-06	Up
FBgn0037431	CG17917	37.1098	1.20428	0.450808	2.67137	0.00755412	0.0368862	Up																																FBgn0036677	CG13023	27.3558	1.52432	0.469743	3.245	0.00117453	0.00595709	Up
FBgn0042110	CG18765	46.5896	1.20458	0.377983	3.18688	0.00143818	0.0131587	Up																																FBgn0265592	lncRNA:CR44419	29.3762	1.5247	0.422791	3.60627	0.000310624	0.00203917	Up
FBgn0037627	CG13318	277.567	1.20535	0.372261	3.2379	0.00120412	0.011988	Up																																FBgn0003249	Rh3	181.78	1.52734	0.289262	5.28011	1.29107e-07	2.17603e-06	Up
FBgn0031695	Cyp4ac3	446.237	1.20674	0.245644	4.91256	8.98939e-07	6.63471e-05	Up																																FBgn0259150	OtopLc	54.6973	1.53245	0.326092	4.69944	2.60873e-06	3.43405e-05	Up
FBgn0264543	CG43922	40.1236	1.2161	0.425235	2.85984	0.0042386	0.0258509	Up																																FBgn0032888	CheB38c	13.4743	1.53291	0.627675	2.44221	0.0145978	0.0448484	Up
FBgn0015714	Cyp6a17	1367.52	1.22109	0.257582	4.74059	2.13097e-06	0.000136584	Up																																FBgn0040601	CG13643	239.725	1.53357	0.254985	6.01437	1.8059e-09	4.23748e-08	Up
FBgn0039311	CG10513	2842.94	1.22499	0.248155	4.93639	7.95814e-07	5.9094e-05	Up																																FBgn0051814	DIP-kappa	25.1603	1.53432	0.511252	3.00109	0.00269012	0.0116421	Up
FBgn0267763	lncRNA:CR46094	105.449	1.22558	0.37916	3.23235	0.00122777	0.012097	Up																																FBgn0038201	PK1-R	90.7008	1.53579	0.266859	5.75506	8.6612e-09	1.80725e-07	Up
FBgn0025454	Cyp6g1	9061.33	1.23208	0.231284	5.32713	9.97749e-08	9.21785e-06	Up																																FBgn0005633	fln	112.585	1.54313	0.265612	5.80972	6.25785e-09	1.34581e-07	Up
FBgn0038139	PK2-R2	34.8123	1.23487	0.388842	3.17576	0.00149445	0.0135312	Up																																FBgn0030259	CG1545	15.9443	1.54413	0.621446	2.48473	0.0129649	0.0407947	Up
FBgn0045038	Proc	563.401	1.2375	0.193984	6.37941	1.77768e-10	3.13748e-08	Up																																FBgn0035982	CG4461	1147.04	1.5452	0.184072	8.39453	4.67771e-17	3.41338e-15	Up
FBgn0069973	CG40485	331.043	1.23866	0.236402	5.23964	1.60891e-07	1.40959e-05	Up																																FBgn0036986	CG5282	27.1287	1.54609	0.477106	3.24057	0.00119293	0.00603103	Up
FBgn0039453	CG6403	220.232	1.23926	0.319091	3.88372	0.000102869	0.00252059	Up																																FBgn0031940	CG7214	10595.4	1.54725	0.108367	14.2779	3.0055e-46	1.26471e-42	Up
FBgn0039759	CG9733	116.357	1.2745	0.261148	4.88039	1.05874e-06	7.58431e-05	Up																																FBgn0039656	CG11951	185.764	1.54945	0.21219	7.30218	2.83145e-13	1.19147e-11	Up
FBgn0037889	scpr-A	656.569	1.27673	0.318535	4.00814	6.11993e-05	0.00178725	Up																																FBgn0031689	Cyp28d1	1194.82	1.55036	0.114777	13.5076	1.41033e-41	3.56081e-38	Up
FBgn0031109	Obp19a	117.24	1.28053	0.343929	3.72323	0.000196689	0.00393313	Up																																FBgn0032840	sNPF	68.776	1.55129	0.310912	4.98947	6.05439e-07	9.16435e-06	Up
FBgn0031432	Cyp309a1	757.311	1.28267	0.348018	3.68566	0.000228113	0.00430692	Up																																FBgn0039728	CG7896	314.83	1.55144	0.193632	8.01231	1.1257e-15	6.70324e-14	Up
FBgn0036364	CG14109	610.728	1.28287	0.316712	4.05058	5.10898e-05	0.00160121	Up																																FBgn0031879	uif	1099.21	1.55197	0.164292	9.44637	3.50786e-21	4.76164e-19	Up
FBgn0034076	Jhedup	206.085	1.28382	0.301832	4.25341	2.10539e-05	0.000843311	Up																																FBgn0054026	CG34026	429.243	1.55358	0.18285	8.49649	1.95413e-17	1.4597e-15	Up
FBgn0039452	CG14245	1405.71	1.28665	0.289018	4.45179	8.51573e-06	0.000423284	Up																																FBgn0004429	LysP	531.382	1.55475	0.186228	8.34865	6.90494e-17	4.76327e-15	Up
FBgn0040260	Ugt37D1	1254.17	1.28996	0.205705	6.27092	3.58916e-10	5.90659e-08	Up																																FBgn0032129	jp	211.193	1.55517	0.209658	7.41768	1.19191e-13	5.24274e-12	Up
FBgn0038730	CG6300	136.526	1.29577	0.285216	4.54312	5.5428e-06	0.000303898	Up																																FBgn0051646	DIP-theta	25.4736	1.55829	0.458125	3.40146	0.000670275	0.00379442	Up
FBgn0027584	CG4757	2098.05	1.29652	0.308777	4.19888	2.68235e-05	0.00100201	Up																																FBgn0039054	Cow	325.416	1.55967	0.409	3.81338	0.000137079	0.00106165	Up
FBgn0039310	CG11878	2776.53	1.29923	0.227247	5.71725	1.08264e-08	1.34535e-06	Up																																FBgn0030357	Sclp	895.216	1.56038	0.384432	4.05892	4.93012e-05	0.000446149	Up
FBgn0261805	CG42751	88.7256	1.30592	0.364221	3.58551	0.000336418	0.00548447	Up																																FBgn0038398	sxe2	177.929	1.56134	0.206936	7.54504	4.52154e-14	2.16212e-12	Up
FBgn0038680	Cyp12a5	848.602	1.31453	0.180345	7.28897	3.12324e-13	8.84531e-11	Up																																FBgn0031251	CG4213	1015.11	1.56184	0.181343	8.61261	7.14133e-18	5.56495e-16	Up
FBgn0040262	Ugt37C2	57.8448	1.31831	0.366598	3.59607	0.000323057	0.00537457	Up																																FBgn0283471	wupA	18595.9	1.56257	0.130185	12.0027	3.44028e-33	2.71438e-30	Up
FBgn0000045	Act79B	3936.85	1.31878	0.211851	6.22503	4.81463e-10	7.517e-08	Up																																FBgn0033958	jef	168.026	1.56261	0.281696	5.54717	2.90336e-08	5.47887e-07	Up
FBgn0039326	CG10562	1136.18	1.31913	0.242211	5.44619	5.14589e-08	5.4154e-06	Up																																FBgn0034485	CG11099	180.364	1.56308	0.263125	5.94044	2.84255e-09	6.47732e-08	Up
FBgn0030158	CG9686	628.289	1.33393	0.278592	4.78812	1.68352e-06	0.000112032	Up																																FBgn0038257	smp-30	3282.96	1.56326	0.151604	10.3114	6.25634e-25	1.436e-22	Up
FBgn0039832	CG15563	21.1767	1.34483	0.493484	2.72518	0.00642671	0.0334178	Up																																FBgn0032535	Ance-2	17.5436	1.56352	0.594459	2.63016	0.00853449	0.0294531	Up
FBgn0031623	Taf12L	91.8814	1.3466	0.383621	3.51024	0.000447705	0.0066831	Up																																FBgn0003861	trp	581.899	1.56383	0.198892	7.86271	3.75915e-15	2.16692e-13	Up
FBgn0000092	dyw	43.4584	1.34833	0.400132	3.36971	0.000752484	0.00912725	Up																																FBgn0265262	Vha68-1	1422.05	1.56582	0.165276	9.47393	2.69518e-21	3.69826e-19	Up
FBgn0034552	CG17999	191.375	1.35027	0.329292	4.10053	4.12212e-05	0.00136041	Up																																FBgn0052266	CG32266	23.4892	1.56668	0.654071	2.39527	0.016608	0.0497057	Up
FBgn0038073	CG14395	25.7257	1.35294	0.457898	2.95468	0.00312995	0.021553	Up																																FBgn0039896	yellow-h	185.97	1.56719	0.190537	8.22509	1.95042e-16	1.2824e-14	Up
FBgn0262604	lncRNA:CR43130	27.6449	1.35626	0.439073	3.08892	0.00200887	0.0162768	Up																																FBgn0020258	ppk	26.6747	1.56842	0.45779	3.42608	0.000612369	0.00352029	Up
FBgn0034766	Obp59a	47.9492	1.3628	0.365444	3.72918	0.000192107	0.00386121	Up																																FBgn0029898	CG14439	891.46	1.56849	0.128799	12.1778	4.08179e-34	4.29405e-31	Up
FBgn0039323	CG10559	110.117	1.36771	0.276278	4.95048	7.40301e-07	5.63461e-05	Up																																FBgn0033876	Syngr	146.475	1.5689	0.244133	6.42642	1.30642e-10	3.69781e-09	Up
FBgn0000047	Act88F	1496.2	1.36778	0.355998	3.84208	0.000121994	0.00287922	Up																																FBgn0033054	CG14591	270.504	1.56974	0.225925	6.94806	3.70345e-12	1.32443e-10	Up
FBgn0051091	CG31091	243.206	1.36883	0.327133	4.18431	2.86031e-05	0.00105554	Up																																FBgn0259219	CG42319	1336.07	1.57807	0.175426	8.99565	2.3483e-19	2.35277e-17	Up
FBgn0265156	lncRNA:CR44225	19.9673	1.37011	0.474637	2.88664	0.00389374	0.0245816	Up																																FBgn0262029	d	105.524	1.57902	0.275428	5.73299	9.8677e-09	2.01896e-07	Up
FBgn0035929	CG13311	189.611	1.39249	0.342374	4.06715	4.7591e-05	0.00152116	Up																																FBgn0041181	Tep3	442.798	1.58031	0.150278	10.5159	7.29695e-26	1.95993e-23	Up
FBgn0038083	Ugt37A3	201.098	1.39486	0.399214	3.49401	0.000475821	0.00689045	Up																																FBgn0051345	CG31345	62.5122	1.58357	0.333245	4.75196	2.01451e-06	2.71991e-05	Up
FBgn0034663	CG4363	3957.06	1.40585	0.277083	5.07375	3.90044e-07	3.14567e-05	Up																																FBgn0036560	CG5895	72.9973	1.5845	0.317018	4.99813	5.78894e-07	8.80477e-06	Up
FBgn0261429	lncRNA:CR42646	319.949	1.4105	0.254615	5.53975	3.02901e-08	3.41549e-06	Up																																FBgn0046875	Obp83g	234.17	1.58581	0.209793	7.55894	4.06354e-14	1.95794e-12	Up
FBgn0038658	CG14292	11334.2	1.41071	0.322461	4.37482	1.2153e-05	0.000552237	Up																																FBgn0027074	Ugt36F1	47.3399	1.5876	0.343068	4.62766	3.69812e-06	4.7252e-05	Up
FBgn0265737	lncRNA:CR44544	19.4717	1.41232	0.505593	2.79339	0.00521582	0.0295159	Up																																FBgn0037386	CG1208	703.497	1.58827	0.138806	11.4424	2.56742e-30	1.35046e-27	Up
FBgn0033978	Cyp6a23	1467.29	1.42865	0.276538	5.1662	2.38899e-07	2.00643e-05	Up																																FBgn0000121	Arr2	743.964	1.58897	0.555968	2.85802	0.00426288	0.0170192	Up
FBgn0013276	Hsp70Ab	41.6387	1.44899	0.518283	2.79574	0.00517803	0.0293293	Up																																FBgn0266590	lncRNA:CR45115	43.5709	1.58953	0.357521	4.44597	8.74969e-06	0.000100051	Up
FBgn0085256	CG34227	624.335	1.45422	0.333135	4.36525	1.26978e-05	0.000568507	Up																																FBgn0250871	pot	1582.55	1.58971	0.135787	11.7074	1.16825e-31	7.76208e-29	Up
FBgn0033065	Cyp6w1	3867.7	1.46653	0.190455	7.70013	1.35932e-14	4.72966e-12	Up																																FBgn0030562	CG9400	252.094	1.59056	0.195905	8.11906	4.6979e-16	2.96532e-14	Up
FBgn0265201	CG44261	14.4908	1.47004	0.567366	2.59099	0.00957006	0.0433089	Up																																FBgn0035171	CG12502	22.9795	1.59193	0.562297	2.83112	0.0046386	0.0182575	Up
FBgn0035626	lin-28	18.847	1.47618	0.52286	2.82329	0.00475339	0.0277172	Up																																FBgn0053519	Unc-89	7135.88	1.59234	0.130194	12.2305	2.13635e-34	2.45176e-31	Up
FBgn0267145	lncRNA:CR45585	23.1037	1.47823	0.459542	3.21674	0.00129658	0.0124525	Up																																FBgn0051189	CG31189	62.8095	1.59259	0.337862	4.71374	2.43213e-06	3.22513e-05	Up
FBgn0037386	CG1208	1253.39	1.48704	0.22165	6.70896	1.96012e-11	4.11557e-09	Up																																FBgn0004580	Cbp53E	902.486	1.59514	0.17342	9.19817	3.6409e-20	3.96231e-18	Up
FBgn0264984	lncRNA:CR44135	26.45	1.49133	0.509894	2.92479	0.00344692	0.0228407	Up																																FBgn0013348	TpnC41C	4671.51	1.60635	0.143426	11.1999	4.08407e-29	1.61117e-26	Up
FBgn0031277	CG13947	3446.43	1.49189	0.238321	6.25999	3.85003e-10	6.16917e-08	Up																																FBgn0035844	CG13676	487.912	1.60935	0.171556	9.38094	6.53874e-21	8.2545e-19	Up
FBgn0019928	Ser8	568.034	1.49351	0.284799	5.24408	1.57064e-07	1.38603e-05	Up																																FBgn0051103	CG31103	404.93	1.61212	0.164276	9.81349	9.85052e-23	1.68045e-20	Up
FBgn0262003	CG42821	398.929	1.50097	0.218179	6.8795	6.00623e-12	1.43419e-09	Up																																FBgn0085209	CG34180	23.1239	1.61346	0.493041	3.27246	0.00106617	0.00552746	Up
FBgn0264549	lncRNA:CR43928	68.2827	1.50725	0.365479	4.12404	3.72283e-05	0.00127292	Up																																FBgn0011288	Snap25	276.755	1.61533	0.244896	6.59598	4.22447e-11	1.29128e-09	Up
FBgn0266208	lncRNA:CR44903	28.2778	1.51713	0.454649	3.33693	0.000847096	0.00980914	Up																																FBgn0034391	CG15080	558.888	1.61999	0.17024	9.51591	1.80134e-21	2.61381e-19	Up
FBgn0031276	CG12506	48.3794	1.52919	0.498935	3.06492	0.0021773	0.0172177	Up																																FBgn0035092	Nplp1	254.919	1.62001	0.248745	6.51275	7.37889e-11	2.17135e-09	Up
FBgn0040725	CG13946	141.727	1.52924	0.368758	4.147	3.36861e-05	0.00119447	Up																																FBgn0033289	CG2121	163.936	1.62157	0.226288	7.16595	7.72508e-13	3.04754e-11	Up
FBgn0034664	CG4377	1516.24	1.53271	0.281867	5.43771	5.39711e-08	5.61761e-06	Up																																FBgn0001083	fw	172.377	1.624	0.228335	7.11237	1.14068e-12	4.40367e-11	Up
FBgn0033207	CG12826	34.4702	1.54163	0.419524	3.6747	0.000238125	0.00441019	Up																																FBgn0024294	Spn43Aa	99.113	1.62671	0.27942	5.82173	5.8241e-09	1.25896e-07	Up
FBgn0267757	lncRNA:CR46088	15.3109	1.54597	0.535696	2.88592	0.00390274	0.0245973	Up																																FBgn0037896	ninaG	18.4338	1.62953	0.605661	2.6905	0.00713441	0.025623	Up
FBgn0031263	Tspo	445.574	1.54871	0.29857	5.18711	2.13583e-07	1.81889e-05	Up																																FBgn0031097	obst-A	1105.27	1.63093	0.313044	5.20991	1.88927e-07	3.10954e-06	Up
FBgn0000473	Cyp6a2	391.002	1.55566	0.241324	6.44633	1.14594e-10	2.1805e-08	Up																																FBgn0035398	Cht7	835.022	1.63181	0.174316	9.36126	7.87946e-21	9.65731e-19	Up
FBgn0035873	CG13670	20.7247	1.56787	0.497806	3.14956	0.00163518	0.014409	Up																																FBgn0010226	GstS1	24955.3	1.63335	0.134586	12.1361	6.80235e-34	6.13165e-31	Up
FBgn0036607	CG13059	59.5138	1.57585	0.445555	3.53682	0.000404982	0.00621926	Up																																FBgn0032023	CG14274	41.7956	1.63616	0.373231	4.38377	1.16643e-05	0.000128491	Up
FBgn0033296	Mal-A7	3909.96	1.57935	0.232143	6.80334	1.02221e-11	2.39394e-09	Up																																FBgn0029948	CheA7a	56.3084	1.6367	0.373831	4.37819	1.19672e-05	0.00013114	Up
FBgn0031517	CG15406	3599.65	1.58845	0.245621	6.46707	9.99201e-11	1.93147e-08	Up																																FBgn0050419	CG30419	27.8176	1.63679	0.440679	3.71424	0.000203817	0.00146275	Up
FBgn0039315	CG13658	212.797	1.6436	0.244757	6.71524	1.87757e-11	4.01141e-09	Up																																FBgn0085234	CG34205	50.5785	1.63865	0.385995	4.24526	2.18339e-05	0.000223727	Up
FBgn0034480	CG16898	626.195	1.64987	0.256165	6.44067	1.1895e-10	2.22857e-08	Up																																FBgn0038181	CG9297	18097.4	1.64166	0.284303	5.77434	7.72548e-09	1.62816e-07	Up
FBgn0052641	CG32641	26.1119	1.66427	0.504095	3.3015	0.00096171	0.0105141	Up																																FBgn0038820	CG4000	11683	1.64538	0.125301	13.1314	2.17619e-39	4.57871e-36	Up
FBgn0038525	CG14329	19.1171	1.66848	0.531108	3.14151	0.00168076	0.0145994	Up																																FBgn0046878	Obp83cd	191.174	1.6481	0.222881	7.39455	1.41885e-13	6.15516e-12	Up
FBgn0028940	Cyp28a5	2341.18	1.69479	0.234564	7.22529	5.00029e-13	1.32377e-10	Up																																FBgn0031632	CG15628	949.819	1.64889	0.19196	8.58972	8.71781e-18	6.75176e-16	Up
FBgn0260011	NimC4	92.4072	1.69912	0.406966	4.1751	2.97855e-05	0.00109255	Up																																FBgn0038511	cysu	134.744	1.64936	0.268817	6.13562	8.48293e-10	2.10804e-08	Up
FBgn0013278	Hsp70Bb	59.6451	1.72199	0.388091	4.43709	9.11849e-06	0.000447762	Up																																FBgn0036494	Toll-6	16.1436	1.65367	0.620821	2.66368	0.007729	0.0271785	Up
FBgn0039474	CG6283	1583.06	1.7346	0.231562	7.49089	6.84059e-14	2.13602e-11	Up																																FBgn0003065	CG2150	20.4849	1.65481	0.663087	2.49562	0.0125739	0.0398325	Up
FBgn0285912	mah	30.1633	1.7582	0.414345	4.24333	2.20228e-05	0.000873595	Up																																FBgn0085482	CG34453	11.1498	1.65776	0.687306	2.41197	0.0158666	0.0478501	Up
FBgn0050360	Mal-A6	8650.1	1.76088	0.246017	7.15755	8.21328e-13	2.08378e-10	Up																																FBgn0040900	CG17777	210.562	1.67547	0.199253	8.40878	4.14299e-17	3.04076e-15	Up
FBgn0002570	Mal-A1	38081.9	1.78631	0.233626	7.64602	2.07291e-14	7.01221e-12	Up																																FBgn0033602	Cpr47Ee	91.4066	1.67555	0.272331	6.15263	7.6209e-10	1.92029e-08	Up
FBgn0033593	Listericin	1587.75	1.81565	0.34381	5.28098	1.28496e-07	1.14221e-05	Up																																FBgn0052499	Cda4	359.274	1.67944	0.230898	7.27351	3.50266e-13	1.46416e-11	Up
FBgn0038530	AttD	366.648	1.81897	0.695935	2.61371	0.0089564	0.0412835	Up																																FBgn0052055	CG32055	15.8743	1.68555	0.672562	2.50616	0.0122051	0.0389181	Up
FBgn0015039	Cyp9b2	6347.88	1.82476	0.201156	9.07137	1.1753e-19	8.94548e-17	Up																																FBgn0002773	Mlc2	91564.4	1.68826	0.150722	11.2012	4.02267e-29	1.61117e-26	Up
FBgn0035412	CG14957	92.7256	1.83792	0.478906	3.83774	0.00012417	0.00289129	Up																																FBgn0036600	CG13043	16.5651	1.68926	0.6411	2.63495	0.00841508	0.0290887	Up
FBgn0051089	CG31089	40.4483	1.85914	0.421047	4.41553	1.00765e-05	0.000481326	Up																																FBgn0001311	kkv	842.445	1.69108	0.345969	4.88794	1.01894e-06	1.46505e-05	Up
FBgn0039319	CG13659	424.251	1.85938	0.259415	7.16761	7.632e-13	1.9775e-10	Up																																FBgn0033911	VGAT	92.1275	1.69252	0.291037	5.81551	6.04507e-09	1.30227e-07	Up
FBgn0034247	CG6484	4655.83	1.86086	0.275639	6.75108	1.46752e-11	3.30953e-09	Up																																FBgn0284247	ds	202.119	1.69673	0.211172	8.0348	9.37336e-16	5.71639e-14	Up
FBgn0010041	GstD5	226.39	1.88593	0.402873	4.68121	2.85187e-06	0.00017365	Up																																FBgn0264695	Mhc	87428.8	1.6975	0.149422	11.3604	6.58465e-30	3.32499e-27	Up
FBgn0035453	CG10357	21.021	1.89636	0.5104	3.71544	0.000202849	0.00401023	Up																																FBgn0260995	dpr21	26.903	1.69962	0.453564	3.74725	0.000178782	0.00131958	Up
FBgn0001229	Hsp67Bc	38.118	1.91466	0.436333	4.38807	1.14359e-05	0.000527526	Up																																FBgn0039380	CG5890	24.842	1.70776	0.47784	3.57392	0.000351681	0.00225705	Up
FBgn0263406	lncRNA:CR43452	29.1459	1.92512	0.435084	4.42471	9.6572e-06	0.000468547	Up																																FBgn0000045	Act79B	51392.5	1.70883	0.328105	5.20819	1.90691e-07	3.13449e-06	Up
FBgn0031976	CG7367	25.2061	1.93824	0.489619	3.95866	7.53702e-05	0.00208131	Up																																FBgn0037615	CG11760	107.06	1.70916	0.262264	6.51692	7.17667e-11	2.11678e-09	Up
FBgn0261575	tobi	12775.6	1.97475	0.203647	9.69696	3.10609e-22	2.98473e-19	Up																																FBgn0085369	Drgx	31.3727	1.71173	0.4414	3.87797	0.000105332	0.000851833	Up
FBgn0032914	CG14397	112.064	1.99187	0.383402	5.19526	2.04437e-07	1.75326e-05	Up																																FBgn0038082	Ugt37A2	53.4523	1.72056	0.362257	4.74955	2.0387e-06	2.74963e-05	Up
FBgn0040794	CG13056	21.7695	1.99682	0.643467	3.10321	0.00191432	0.0157944	Up																																FBgn0260479	CG31904	1193.74	1.72199	0.186802	9.21825	3.01985e-20	3.31501e-18	Up
FBgn0033297	Mal-A8	6156.97	1.99863	0.230861	8.65729	4.83092e-18	2.94155e-15	Up																																FBgn0040795	CG13038	16.2723	1.72625	0.612672	2.81758	0.00483875	0.0188474	Up
FBgn0051104	CG31104	871.872	1.99972	0.273948	7.29963	2.88562e-13	8.36693e-11	Up																																FBgn0050360	Mal-A6	1936.42	1.72706	0.314887	5.48471	4.14148e-08	7.63242e-07	Up
FBgn0011296	l(2)efl	5531.88	2.00331	0.258102	7.76169	8.38048e-15	3.1893e-12	Up																																FBgn0034567	CG15651	19.2043	1.72855	0.626352	2.75971	0.0057853	0.0216846	Up
FBgn0010385	Def	396.884	2.00501	0.318006	6.30494	2.88306e-10	4.82091e-08	Up																																FBgn0031542	CG15414	76.69	1.73082	0.301612	5.73857	9.54812e-09	1.96811e-07	Up
FBgn0030899	Hesr	55.5058	2.01822	0.501553	4.02394	5.72313e-05	0.00170407	Up																																FBgn0004783	Ccp84Aa	27.1302	1.73288	0.471333	3.67654	0.000236421	0.00164985	Up
FBgn0032381	Mal-B1	3703.02	2.03332	0.355466	5.72016	1.06423e-08	1.34535e-06	Up																																FBgn0052282	Drsl4	178.924	1.73304	0.206611	8.38794	4.94736e-17	3.58939e-15	Up
FBgn0028855	CG15282	22.1773	2.03366	0.579713	3.50805	0.00045141	0.00669576	Up																																FBgn0004516	Gad1	831.833	1.73899	0.39308	4.424	9.68913e-06	0.000109016	Up
FBgn0013279	Hsp70Bc	44.2937	2.05738	0.453128	4.5404	5.61479e-06	0.000303898	Up																																FBgn0001259	in	48.927	1.74418	0.433777	4.02093	5.79695e-05	0.000512829	Up
FBgn0013277	Hsp70Ba	29.9772	2.08906	0.581953	3.58974	0.000331003	0.005437	Up																																FBgn0039613	Nepl20	10.3557	1.74458	0.716009	2.43653	0.0148289	0.0454478	Up
FBgn0085452	CG34423	100.322	2.12999	0.362911	5.8692	4.37906e-09	5.86024e-07	Up																																FBgn0030258	CG1552	158.088	1.75136	0.218367	8.02022	1.05556e-15	6.37581e-14	Up
FBgn0023495	Lip3	63.6369	2.14072	0.391123	5.47327	4.41817e-08	4.71969e-06	Up																																FBgn0025878	wrapper	25.606	1.76452	0.537185	3.28475	0.00102071	0.0053578	Up
FBgn0286723	hll	151.57	2.15235	0.355935	6.04703	1.47541e-09	2.16476e-07	Up																																FBgn0266676	lncRNA:CR45166	13.7955	1.76898	0.678259	2.60813	0.00910393	0.0308697	Up
FBgn0039475	CG6277	1963.42	2.17734	0.222704	9.77684	1.41565e-22	1.56725e-19	Up																																FBgn0032914	CG14397	33.3935	1.76946	0.500917	3.53244	0.000411739	0.00256555	Up
FBgn0039316	CG11893	462.1	2.18878	0.37661	5.81181	6.18022e-09	8.18073e-07	Up																																FBgn0034182	SmydA-7	622.62	1.77088	0.154705	11.4468	2.43959e-30	1.33902e-27	Up
FBgn0037934	CG6830	1895.09	2.21692	0.194164	11.4177	3.4096e-30	1.38407e-26	Up																																FBgn0036656	CG13026	402.529	1.7716	0.211713	8.36791	5.86472e-17	4.15271e-15	Up
FBgn0039476	CG6271	65.2894	2.22187	0.397647	5.58754	2.30306e-08	2.69679e-06	Up																																FBgn0035241	CG12105	655.757	1.77735	0.421667	4.21505	2.4972e-05	0.000248483	Up
FBgn0033592	CG13215	71.4783	2.25347	0.465557	4.84036	1.29602e-06	9.1231e-05	Up																																FBgn0036992	Hpd	2640.48	1.78628	0.169036	10.5675	4.21638e-26	1.15712e-23	Up
FBgn0051354	Hsp70Bbb	43.878	2.27606	0.415715	5.47505	4.37398e-08	4.71383e-06	Up																																FBgn0032803	CG13082	123.781	1.78713	0.290312	6.15588	7.46618e-10	1.88506e-08	Up
FBgn0054040	CG34040	449.413	2.37315	0.362831	6.54064	6.12578e-11	1.24333e-08	Up																																FBgn0038405	CG8927	283.489	1.78715	0.222989	8.0145	1.1059e-15	6.61653e-14	Up
FBgn0028853	CG15263	976.01	2.60062	0.367722	7.07224	1.5245e-12	3.78885e-10	Up																																FBgn0039481	Cpr97Eb	1591.44	1.79586	0.324323	5.53725	3.07254e-08	5.73783e-07	Up
FBgn0032281	CG17107	126.713	2.63669	0.388133	6.79328	1.09611e-11	2.51858e-09	Up																																FBgn0011829	Ret	23.2403	1.7977	0.491302	3.65905	0.000253151	0.00173778	Up
FBgn0265077	lncRNA:CR44188	19.0491	2.85048	0.609678	4.67539	2.93402e-06	0.000176883	Up																																FBgn0002939	ninaD	747.966	1.80086	0.373378	4.82317	1.41295e-06	1.98751e-05	Up
FBgn0264987	lncRNA:CR44138	1037.53	2.86723	0.370567	7.73741	1.01461e-14	3.74422e-12	Up																																FBgn0033970	CG10205	130.609	1.80451	0.225596	7.99886	1.25575e-15	7.44252e-14	Up
FBgn0038082	Ugt37A2	586.997	3.03347	0.304995	9.94597	2.62614e-23	3.55346e-20	Up																																FBgn0031959	spz3	214.261	1.80532	0.277972	6.49462	8.32436e-11	2.42135e-09	Up
																																								FBgn0000079	Amy-p	5691.41	1.80591	0.125719	14.3647	8.6212e-47	5.4417e-43	Up
																																								FBgn0032506	CG9395	49.6924	1.80655	0.379822	4.75631	1.97165e-06	2.67062e-05	Up
																																								FBgn0031089	CG9572	1989.61	1.81262	0.146683	12.3574	4.44337e-35	6.23257e-32	Up
																																								FBgn0262357	CG43055	37.0342	1.81946	0.510111	3.5668	0.000361371	0.00230401	Up
																																								FBgn0039482	CG14258	30.8657	1.82448	0.472769	3.85914	0.000113787	0.000910298	Up
																																								FBgn0053512	dpr4	38.2711	1.82691	0.415122	4.4009	1.07801e-05	0.000119902	Up
																																								FBgn0039078	CG4374	46.6061	1.82726	0.371746	4.91533	8.86311e-07	1.2935e-05	Up
																																								FBgn0034497	Mpcp1	16030.2	1.83069	0.325225	5.62901	1.81248e-08	3.54012e-07	Up
																																								FBgn0000153	b	759.99	1.83088	0.341443	5.3622	8.2216e-08	1.42961e-06	Up
																																								FBgn0034660	Loxl2	136.269	1.83131	0.607205	3.01596	0.00256164	0.0112363	Up
																																								FBgn0036587	CG4950	506.974	1.83216	0.180929	10.1264	4.22026e-24	8.59299e-22	Up
																																								FBgn0035157	CG13894	15.7064	1.83784	0.615994	2.98353	0.00284941	0.0122267	Up
																																								FBgn0003975	vg	122.254	1.83792	0.307268	5.98148	2.21124e-09	5.10323e-08	Up
																																								FBgn0038113	CG11668	38.6857	1.83937	0.41719	4.40895	1.03874e-05	0.000116146	Up
																																								FBgn0051205	CG31205	415.326	1.83974	0.424261	4.33634	1.44872e-05	0.000155515	Up
																																								FBgn0026077	Gasp	3424.25	1.84216	0.377909	4.87461	1.09023e-06	1.55164e-05	Up
																																								FBgn0000658	fj	170.148	1.84256	0.23714	7.76991	7.85446e-15	4.25556e-13	Up
																																								FBgn0036839	SmydA-2	188.785	1.84369	0.236607	7.79219	6.58578e-15	3.64644e-13	Up
																																								FBgn0037992	CG4702	40.2186	1.85164	0.464502	3.98628	6.71178e-05	0.000583135	Up
																																								FBgn0034974	CG16786	563.675	1.85267	0.187388	9.88678	4.75084e-23	8.5678e-21	Up
																																								FBgn0004782	Ccp84Ab	210.906	1.85862	0.26196	7.09504	1.29314e-12	4.90084e-11	Up
																																								FBgn0052447	CG32447	21.0985	1.85904	0.510745	3.63985	0.000272795	0.00183961	Up
																																								FBgn0027546	CG4766	51.271	1.86346	0.347789	5.35801	8.41419e-08	1.46083e-06	Up
																																								FBgn0250833	CG34461	186.829	1.86539	0.677024	2.75527	0.00586433	0.0219352	Up
																																								FBgn0035859	CG13678	15.3668	1.867	0.695151	2.68574	0.00723684	0.0259098	Up
																																								FBgn0025835	CG17707	121.361	1.86836	0.323302	5.77901	7.51394e-09	1.59154e-07	Up
																																								FBgn0000557	eEF1alpha2	3088.85	1.86984	0.166489	11.231	2.87127e-29	1.20823e-26	Up
																																								FBgn0038714	Cpr92A	220.641	1.87279	0.244383	7.66333	1.81178e-14	9.22256e-13	Up
																																								FBgn0035941	CG13313	12.6619	1.88475	0.671918	2.80504	0.00503106	0.0194049	Up
																																								FBgn0039617	DIP-gamma	33.2916	1.88639	0.515587	3.65872	0.000253481	0.0017391	Up
																																								FBgn0032414	CG17211	44.3643	1.88794	0.391441	4.82305	1.4138e-06	1.98751e-05	Up
																																								FBgn0000527	e	504.171	1.90785	0.198537	9.60952	7.28848e-22	1.10855e-19	Up
																																								FBgn0261705	CG42741	36.5811	1.9092	0.428011	4.46064	8.17168e-06	9.42094e-05	Up
																																								FBgn0014454	Acp1	15669.9	1.91309	0.319305	5.99143	2.08e-09	4.82682e-08	Up
																																								FBgn0005658	Ets65A	18.4408	1.91578	0.617232	3.10382	0.0019104	0.0088211	Up
																																								FBgn0005626	ple	2384.34	1.91581	0.141776	13.5129	1.31175e-41	3.56081e-38	Up
																																								FBgn0030158	CG9686	153.839	1.92379	0.664442	2.89535	0.0037873	0.0154428	Up
																																								FBgn0034197	Cda9	23.2728	1.92715	0.545877	3.53037	0.000414982	0.0025832	Up
																																								FBgn0037127	CG14566	24.9708	1.93054	0.565357	3.41472	0.000638474	0.00363723	Up
																																								FBgn0036835	CG14075	50.7295	1.9381	0.366268	5.29148	1.21333e-07	2.05048e-06	Up
																																								FBgn0000092	dyw	672.027	1.93854	0.52902	3.66439	0.000247926	0.00170825	Up
																																								FBgn0038629	CG14304	118.426	1.9405	0.255412	7.59751	3.01885e-14	1.47142e-12	Up
																																								FBgn0036659	CG9701	355.034	1.95544	0.202035	9.67875	3.71236e-22	5.78577e-20	Up
																																								FBgn0032381	Mal-B1	326.018	1.95747	0.207589	9.42954	4.11884e-21	5.53151e-19	Up
																																								FBgn0030260	CG1537	21.6525	1.96096	0.521204	3.76236	0.000168317	0.00125641	Up
																																								FBgn0003339	Scr	60.1873	1.96745	0.320019	6.14794	7.8496e-10	1.97005e-08	Up
																																								FBgn0033869	Cpr50Cb	57.8527	1.98081	0.38891	5.09324	3.51998e-07	5.58244e-06	Up
																																								FBgn0259239	CG42337	878.188	1.98809	0.189599	10.4858	1.00431e-25	2.64134e-23	Up
																																								FBgn0036023	CG18179	751.67	1.98976	0.442511	4.49653	6.90729e-06	8.1341e-05	Up
																																								FBgn0058198	CG40198	443.557	1.99072	0.163619	12.1668	4.66982e-34	4.53476e-31	Up
																																								FBgn0262538	CG43092	150.087	1.994	0.257262	7.75089	9.1254e-15	4.8403e-13	Up
																																								FBgn0039805	Cpr100A	4243.95	1.99436	0.349868	5.70032	1.19584e-08	2.40005e-07	Up
																																								FBgn0041713	yellow-c	214.014	1.99746	0.21302	9.37684	6.7981e-21	8.49695e-19	Up
																																								FBgn0032538	Vajk2	6525.37	2.00073	0.491628	4.0696	4.7094e-05	0.000429688	Up
																																								FBgn0029837	Tsp5D	276.979	2.00161	0.191752	10.4385	1.65329e-25	4.17423e-23	Up
																																								FBgn0036479	CG13458	115.028	2.00182	0.242621	8.25083	1.57297e-16	1.04512e-14	Up
																																								FBgn0035817	CG7409	2034.95	2.00198	0.353115	5.66947	1.43241e-08	2.84767e-07	Up
																																								FBgn0039480	Cpr97Ea	1267.16	2.00827	0.475211	4.22606	2.37823e-05	0.000239225	Up
																																								FBgn0035379	spz5	141.025	2.01214	0.264805	7.59857	2.99413e-14	1.46503e-12	Up
																																								FBgn0038665	euc	10.2264	2.01883	0.783605	2.57634	0.00998514	0.0332329	Up
																																								FBgn0000078	Amy-d	2791.43	2.02564	0.108583	18.6552	1.14487e-77	1.44529e-73	Up
																																								FBgn0051104	CG31104	388.172	2.0313	0.19159	10.6023	2.9067e-26	8.15426e-24	Up
																																								FBgn0051606	CG31606	124.467	2.0364	0.722023	2.82041	0.00479629	0.0187109	Up
																																								FBgn0015919	caup	106.246	2.03832	0.266598	7.64566	2.07874e-14	1.04135e-12	Up
																																								FBgn0261871	dpr2	11.8647	2.04048	0.748259	2.72698	0.00639176	0.0235582	Up
																																								FBgn0002564	Lsp1gamma	842.36	2.04115	0.181646	11.2369	2.68523e-29	1.16891e-26	Up
																																								FBgn0028544	Vajk3	5713.86	2.04959	0.493188	4.15579	3.24158e-05	0.000310484	Up
																																								FBgn0038236	Cyp313a1	1350.76	2.05942	0.421474	4.88624	1.0278e-06	1.47126e-05	Up
																																								FBgn0052220	Csas	39.0031	2.06443	0.419774	4.91795	8.74553e-07	1.27782e-05	Up
																																								FBgn0015904	ara	62.1245	2.07857	0.334313	6.21745	5.05301e-10	1.31796e-08	Up
																																								FBgn0030593	CG9512	6767.26	2.0937	0.163012	12.8439	9.31219e-38	1.67939e-34	Up
																																								FBgn0034440	CG10073	107.438	2.09532	0.841878	2.48887	0.0128151	0.0403639	Up
																																								FBgn0051706	CG31706	69.9035	2.09878	0.354248	5.92461	3.13045e-09	7.09494e-08	Up
																																								FBgn0053346	CG33346	271.722	2.10014	0.716766	2.93001	0.00338947	0.0140798	Up
																																								FBgn0025383	CG14780	14.007	2.10705	0.669739	3.14607	0.00165481	0.0078417	Up
																																								FBgn0029950	CG9657	65.7415	2.11045	0.320798	6.57876	4.74401e-11	1.43962e-09	Up
																																								FBgn0085380	CG34351	52.3516	2.11301	0.366961	5.75813	8.50493e-09	1.77759e-07	Up
																																								FBgn0033308	CG8736	8079.63	2.12275	0.602832	3.5213	0.000429441	0.00265618	Up
																																								FBgn0036590	CG13065	89.7401	2.12628	0.746449	2.84853	0.00439218	0.0174616	Up
																																								FBgn0040842	CG15212	19.6143	2.15486	0.590072	3.65186	0.000260345	0.00177366	Up
																																								FBgn0033027	TpnC4	4799.87	2.15768	0.342466	6.30043	2.96829e-10	8.04113e-09	Up
																																								FBgn0036833	CG3819	862.819	2.17188	0.822507	2.64057	0.00827678	0.0286971	Up
																																								FBgn0259223	CG42323	22.3378	2.17995	0.625006	3.48789	0.000486857	0.0029393	Up
																																								FBgn0041711	yellow-e	406.437	2.18611	0.442338	4.94216	7.72601e-07	1.15015e-05	Up
																																								FBgn0002531	Lcp1	67.8964	2.21726	0.420763	5.26961	1.36712e-07	2.29501e-06	Up
																																								FBgn0034183	SmydA-6	84.1473	2.23136	0.290577	7.67908	1.6023e-14	8.18925e-13	Up
																																								FBgn0265045	Strn-Mlck	15128.7	2.23283	0.409797	5.44863	5.07606e-08	9.1937e-07	Up
																																								FBgn0036597	CG4962	304.964	2.23349	0.429435	5.201	1.98222e-07	3.24559e-06	Up
																																								FBgn0286723	hll	47.7625	2.26085	0.496526	4.55334	5.28005e-06	6.4903e-05	Up
																																								FBgn0038087	beat-Va	12.0489	2.27509	0.711467	3.19775	0.00138505	0.00679756	Up
																																								FBgn0035510	Cpr64Aa	177.402	2.28643	0.295036	7.74966	9.21403e-15	4.86686e-13	Up
																																								FBgn0037895	CG6723	95.13	2.32199	0.318364	7.29349	3.02019e-13	1.26667e-11	Up
																																								FBgn0037761	CG8534	165.088	2.3229	0.665243	3.49181	0.000479759	0.00290757	Up
																																								FBgn0042201	Nplp3	17034.3	2.32633	0.428119	5.43383	5.51571e-08	9.90475e-07	Up
																																								FBgn0004577	Pxd	436.2	2.35361	0.615367	3.82473	0.000130916	0.00102143	Up
																																								FBgn0004552	Akh	44.0312	2.38615	0.40113	5.94856	2.7051e-09	6.19768e-08	Up
																																								FBgn0037129	CG14565	28.4177	2.39929	0.532692	4.50409	6.66583e-06	7.89978e-05	Up
																																								FBgn0051956	Pgant4	438.783	2.41854	0.202259	11.9576	5.92444e-33	4.39942e-30	Up
																																								FBgn0033307	CG14752	50.5067	2.44083	0.494995	4.93101	8.1805e-07	1.20502e-05	Up
																																								FBgn0038431	CG10405	35.3299	2.44106	0.427593	5.70884	1.13746e-08	2.30856e-07	Up
																																								FBgn0261534	l(2)34Fc	10.048	2.44951	0.810424	3.0225	0.00250695	0.0110502	Up
																																								FBgn0033541	CG12934	112.276	2.45973	0.263899	9.32074	1.15536e-20	1.3631e-18	Up
																																								FBgn0261817	CG42759	24.7116	2.46432	0.515819	4.77749	1.775e-06	2.43561e-05	Up
																																								FBgn0029573	CG14770	14.7318	2.5104	0.65142	3.85373	0.000116331	0.000924209	Up
																																								FBgn0036044	Zasp67	1100.32	2.51238	0.491347	5.11325	3.16663e-07	5.03471e-06	Up
																																								FBgn0033696	Cyp6g2	55.2262	2.54163	0.3853	6.59651	4.20958e-11	1.28985e-09	Up
																																								FBgn0032143	CG4017	56.8615	2.54176	1.01784	2.49721	0.0125174	0.0397036	Up
																																								FBgn0261681	CG42728	12.7336	2.5618	0.804999	3.18236	0.00146078	0.00707361	Up
																																								FBgn0032260	CG13144	102.624	2.64903	0.282096	9.39055	5.9689e-21	7.61125e-19	Up
																																								FBgn0032507	CG9377	25.0795	2.65837	0.538856	4.93336	8.08269e-07	1.19224e-05	Up
																																								FBgn0000047	Act88F	57622.8	2.71911	0.540229	5.03326	4.8221e-07	7.45095e-06	Up
																																								FBgn0085481	CG34452	19.38	2.74369	0.59866	4.58305	4.58242e-06	5.73894e-05	Up
																																								FBgn0033789	CG13324	49.7056	2.74436	0.413405	6.63843	3.17035e-11	9.88211e-10	Up
																																								FBgn0039332	alrm	137.092	2.75631	0.319308	8.63215	6.02116e-18	4.78057e-16	Up
																																								FBgn0085225	CG34196	33.668	2.78745	0.488706	5.70373	1.17214e-08	2.35998e-07	Up
																																								FBgn0039915	Gat	425.973	2.83114	0.223481	12.6683	8.85806e-37	1.3978e-33	Up
																																								FBgn0035313	CG13810	24.7929	2.96361	0.543528	5.45254	4.96555e-08	9.00647e-07	Up
																																								FBgn0034580	Cht8	301.985	2.99396	0.616599	4.8556	1.20026e-06	1.69866e-05	Up
																																								FBti0059698	NA	22.9356	3.04657	0.664032	4.58799	4.47537e-06	5.61044e-05	Up
																																								FBgn0286926	CR46423	50.3525	3.09028	0.425765	7.25818	3.92331e-13	1.6292e-11	Up
																																								FBgn0266001	lncRNA:CR44775	12.3185	3.14346	0.788503	3.98662	6.70199e-05	0.000582685	Up
																																								FBgn0032280	CG17105	17.959	3.21391	0.733746	4.38013	1.18606e-05	0.000130199	Up
																																								FBgn0036362	CG10725	522.777	3.28072	0.718733	4.56458	5.0049e-06	6.20647e-05	Up
																																								FBgn0038879	CG17298	275.174	3.40529	0.888333	3.83335	0.00012641	0.000992409	Up
																																								FBgn0051077	CG31077	633.477	3.52414	0.717565	4.91124	9.05006e-07	1.31169e-05	Up
																																								FBgn0263748	CG43673	618.529	3.57567	0.501851	7.12496	1.04112e-12	4.06909e-11	Up
																																								FBgn0036220	CG5897	11.2313	3.73068	0.890904	4.18752	2.8202e-05	0.000275346	Up
																																								FBgn0034871	CG3906	1307.63	3.74061	0.786149	4.75814	1.95385e-06	2.64935e-05	Up
																																								FBgn0039670	CG7567	68.3807	4.10771	0.432626	9.49482	2.20595e-21	3.06021e-19	Up
																																								FBgn0036232	CG14125	821.022	4.17108	1.34565	3.09968	0.00193729	0.00892566	Up
																																								FBgn0085353	CG34324	6015.54	4.25914	0.962336	4.42584	9.60675e-06	0.000108379	Up
																																								FBgn0037563	CG11672	313.271	4.53214	1.04466	4.33838	1.43535e-05	0.000154211	Up
																																								FBgn0036951	CG7017	15.0497	4.54645	0.973273	4.6713	2.99303e-06	3.89928e-05	Up
																																								FBgn0036203	Muc68D	4492.58	4.8402	1.0616	4.55936	5.13093e-06	6.33786e-05	Up
																																								FBgn0085249	CG34220	28166.4	4.86727	0.812277	5.99212	2.07117e-09	4.81519e-08	Up
																																								FBgn0039591	CG9988	48.5448	4.90213	0.573166	8.55273	1.20212e-17	9.19731e-16	Up
																																								FBgn0052557	Mco4	113.9	5.28133	1.45673	3.62547	0.000288441	0.00192051	Up
