# Supplementary material for: The impact of Parkinson’s disease-associated gut microbiota on the transcriptome in Drosophila
Source: Microbiol Spectr. 2023 Sep 27;11(5):e00176-23. doi: 10.1128/spectrum.00176-23 (PMC10581176; doi:10.1128/spectrum.00176-23)
Supplement: Supplemental file 4 — Table S3. [file spectrum.00176-23-s0004.xlsx]

## Sheet: Sheet1
Table S3. Proportion of microbial abundances at genus level across all of the samples. Groups include control Drosophila (CTRL), Parkinson's Drosophila (PD), control Drosophila without FMT from Parkinson's Drosophila (CWOFP), control Drosophila with FMT from Parkinson's Drosophila (CWFP), Parkinson's Drosophila with FMT from control Drosophila (PWFC) and Parkinson's Drosophila without FMT from co…
Genus	CTRL	PD	CWFP	CWOFP	PWFC	PWOFC
Lactobacillus	55.6075	34.9195	31.8351	19.4508	45.7129	12.5354
Acetobacter	31.7443	10.4009	29.785	7.87678	35.7531	8.2161
Leuconostoc	2.25306	9.7905	22.7106	22.1173	13.8991	25.0025
Serratia	0.70536	29.8951	5.8467	25.7972	0.75464	9.9388
Weissella	0.82074	7.95494	5.09598	16.9115	0.4358	25.0541
Gluconobacter	0.17954	0.3646	1.22852	2.33452	0.71352	14.1725
Acinetobacter	3.1738	3.18856	0.71234	0.2564	0.60496	0.11122
Enterobacter	0.83948	0.9585	0.51076	3.74528	0.14392	1.71758
Sediminibacterium	0.87174	0.28198	0.204	0.20736	0.14974	0.42514
Curvibacter	0.70712	0.2655	0.22372	0.19098	0.1276	0.42136
Other	1.97372	1.30936	1.1893	0.46348	0.57136	1.7283
Unclassified	1.12374	0.67014	0.6583	0.64836	1.1335	0.67712
